# Supplementary material for: Photon-phonon collaboratively pumped laser
Source: Nat Commun. 2023 Dec 7;14:8110. doi: 10.1038/s41467-023-43959-9 (PMC10703827; doi:10.1038/s41467-023-43959-9)
Supplement: Supplementary file 4 — Source Data [file 41467_2023_43959_MOESM4_ESM.xlsx]

## Sheet: Figure 2a
Wavelength (nm)	Emission intensity (arb. units)
	298 K	323 K	373 K	423 K	473 K	523 K
900	0.0029	0.00296	0.00405	0.00537	0.0066	0.00861
900.1	0.00281	0.00294	0.00401	0.0055	0.00648	0.00887
900.2	0.00275	0.00298	0.0039	0.00545	0.00644	0.00889
900.3	0.00276	0.003	0.00393	0.00529	0.00656	0.00894
900.4	0.00284	0.00296	0.0039	0.00526	0.00649	0.00891
900.5	0.00278	0.00292	0.0039	0.00523	0.00646	0.00878
900.6	0.00275	0.00294	0.00387	0.00529	0.0064	0.00886
900.7	0.00269	0.00293	0.00378	0.00527	0.00635	0.00885
900.8	0.00264	0.00287	0.00373	0.00512	0.00632	0.00879
900.9	0.00265	0.00283	0.00375	0.00498	0.00631	0.00871
901	0.00272	0.0028	0.00373	0.0049	0.00647	0.0086
901.1	0.00269	0.00287	0.00383	0.00493	0.00636	0.00867
901.2	0.00268	0.00293	0.00386	0.00489	0.0063	0.00876
901.3	0.00262	0.00288	0.00375	0.00495	0.0063	0.00897
901.4	0.00261	0.0029	0.00376	0.00502	0.00628	0.00911
901.5	0.00264	0.00292	0.0038	0.00497	0.00632	0.00903
901.6	0.00266	0.00295	0.00364	0.00497	0.0063	0.00898
901.7	0.00265	0.00298	0.00366	0.00516	0.00623	0.00894
901.8	0.00266	0.003	0.00373	0.00518	0.00631	0.00906
901.9	0.0027	0.00292	0.00376	0.00522	0.00661	0.00914
902	0.00266	0.00294	0.00368	0.00528	0.00662	0.00907
902.1	0.00266	0.00299	0.00366	0.00518	0.00665	0.00897
902.2	0.00261	0.00302	0.00364	0.00514	0.00662	0.00892
902.3	0.00259	0.00302	0.00371	0.0051	0.00663	0.00888
902.4	0.00259	0.00302	0.00377	0.00512	0.0067	0.00897
902.5	0.00259	0.00303	0.00378	0.00517	0.00661	0.00882
902.6	0.00263	0.00304	0.00372	0.0052	0.00654	0.0087
902.7	0.00262	0.003	0.0038	0.00503	0.00662	0.00867
902.8	0.0026	0.00301	0.00375	0.00502	0.00663	0.00915
902.9	0.00262	0.00298	0.00378	0.00504	0.00654	0.00902
903	0.00267	0.0029	0.00383	0.00507	0.00664	0.00897
903.1	0.00261	0.00296	0.00387	0.00501	0.00667	0.00909
903.2	0.00256	0.00296	0.00394	0.00498	0.00666	0.00897
903.3	0.00259	0.00304	0.00393	0.00497	0.00662	0.00889
903.4	0.00265	0.00297	0.00392	0.00501	0.00661	0.00912
903.5	0.00261	0.003	0.00394	0.00496	0.00645	0.0091
903.6	0.00257	0.00305	0.004	0.00489	0.00654	0.00889
903.7	0.00257	0.00304	0.00399	0.00489	0.00661	0.00897
903.8	0.00257	0.00305	0.00395	0.00486	0.00653	0.00892
903.9	0.00261	0.00301	0.00395	0.00503	0.00657	0.00892
904	0.00264	0.00307	0.0038	0.00496	0.00665	0.00899
904.1	0.00258	0.00299	0.00381	0.00493	0.00654	0.00903
904.2	0.00258	0.00295	0.00376	0.00493	0.00645	0.00887
904.3	0.00257	0.003	0.00377	0.00498	0.00665	0.00902
904.4	0.00256	0.00295	0.00373	0.005	0.00661	0.00906
904.5	0.00262	0.00285	0.00371	0.00506	0.00659	0.00901
904.6	0.00259	0.00285	0.00366	0.00513	0.00672	0.00893
904.7	0.00263	0.00293	0.00366	0.00516	0.00679	0.00871
904.8	0.00257	0.00291	0.00376	0.0052	0.00679	0.00868
904.9	0.00263	0.00297	0.00381	0.00529	0.00677	0.00873
905	0.00262	0.00299	0.00372	0.00525	0.00672	0.00897
905.1	0.00269	0.00307	0.00366	0.00537	0.00684	0.0088
905.2	0.0027	0.00303	0.00371	0.00542	0.00677	0.00892
905.3	0.00272	0.00307	0.00377	0.00539	0.00687	0.0089
905.4	0.0027	0.0031	0.00384	0.0054	0.00702	0.00897
905.5	0.00271	0.00317	0.0038	0.00555	0.00705	0.00895
905.6	0.00273	0.00319	0.00383	0.00551	0.00703	0.00896
905.7	0.00276	0.00323	0.00386	0.00545	0.00703	0.00921
905.8	0.00272	0.00324	0.00385	0.00546	0.00702	0.00919
905.9	0.00268	0.00333	0.00376	0.00538	0.0071	0.00925
906	0.00273	0.00334	0.0038	0.00545	0.0071	0.00936
906.1	0.00276	0.00337	0.0038	0.00543	0.00716	0.0094
906.2	0.00278	0.00333	0.00387	0.00545	0.00743	0.00952
906.3	0.00283	0.00329	0.00395	0.00548	0.00744	0.00955
906.4	0.0028	0.00336	0.00398	0.00542	0.00747	0.00942
906.5	0.00279	0.00337	0.004	0.00547	0.00753	0.00956
906.6	0.00284	0.0034	0.00403	0.00551	0.00749	0.00957
906.7	0.00283	0.00332	0.00405	0.00561	0.00765	0.00976
906.8	0.00293	0.00339	0.00422	0.00568	0.00781	0.00961
906.9	0.00295	0.00344	0.00429	0.00591	0.00789	0.00972
907	0.00299	0.00344	0.00433	0.00593	0.008	0.00974
907.1	0.00302	0.00347	0.00434	0.00593	0.00812	0.01013
907.2	0.00302	0.00349	0.00429	0.0058	0.00812	0.01019
907.3	0.00308	0.00358	0.00437	0.0058	0.00815	0.01026
907.4	0.00315	0.00366	0.00448	0.00596	0.0083	0.01039
907.5	0.0032	0.00367	0.00466	0.0062	0.00855	0.01059
907.6	0.00328	0.00376	0.0048	0.00639	0.00877	0.0107
907.7	0.00338	0.00386	0.00487	0.00646	0.00876	0.01074
907.8	0.0035	0.00383	0.00499	0.00656	0.00904	0.01098
907.9	0.00353	0.00394	0.00513	0.00668	0.00897	0.01123
908	0.00362	0.00401	0.00527	0.00683	0.00907	0.01128
908.1	0.00375	0.00414	0.00547	0.00713	0.00936	0.01163
908.2	0.00392	0.00435	0.00565	0.00734	0.00968	0.01204
908.3	0.00405	0.00447	0.00565	0.00754	0.00988	0.0124
908.4	0.00412	0.00472	0.00582	0.00781	0.00996	0.01278
908.5	0.00419	0.00485	0.00597	0.00791	0.00994	0.01293
908.6	0.00423	0.00484	0.00602	0.00797	0.00999	0.01284
908.7	0.00447	0.00498	0.00619	0.00832	0.01041	0.01299
908.8	0.00475	0.00532	0.00673	0.00893	0.01089	0.01385
908.9	0.00488	0.00554	0.00702	0.00921	0.01139	0.01426
909	0.0051	0.00578	0.0073	0.00943	0.01182	0.01474
909.1	0.00534	0.00609	0.00765	0.00978	0.01222	0.01496
909.2	0.00547	0.00618	0.00781	0.01014	0.01257	0.01496
909.3	0.00563	0.00632	0.00811	0.01031	0.01276	0.01528
909.4	0.00594	0.00664	0.0085	0.01081	0.01308	0.01577
909.5	0.00654	0.00737	0.00934	0.0117	0.014	0.01704
909.6	0.0069	0.00776	0.00986	0.01226	0.01443	0.01754
909.7	0.00738	0.00823	0.01037	0.01292	0.01526	0.01848
909.8	0.00779	0.00867	0.01088	0.01353	0.01595	0.01897
909.9	0.00796	0.00887	0.0111	0.01374	0.01604	0.01935
910	0.00839	0.00939	0.01155	0.01426	0.01654	0.01995
910.1	0.00928	0.0102	0.01248	0.01525	0.01745	0.02094
910.2	0.01015	0.01107	0.01341	0.01623	0.01856	0.02192
910.3	0.01112	0.01205	0.01442	0.01738	0.01981	0.02311
910.4	0.01219	0.01311	0.01554	0.01851	0.02097	0.02436
910.5	0.01281	0.01378	0.01617	0.01897	0.0219	0.02525
910.6	0.01311	0.014	0.01639	0.01914	0.02226	0.02559
910.7	0.01431	0.01518	0.0176	0.02038	0.0236	0.02675
910.8	0.01564	0.01636	0.01896	0.02177	0.02494	0.02798
910.9	0.01724	0.01803	0.02064	0.02345	0.02645	0.02972
911	0.01885	0.01956	0.02214	0.02504	0.02789	0.03119
911.1	0.02029	0.02092	0.02344	0.02655	0.02913	0.03251
911.2	0.02107	0.0216	0.02417	0.02727	0.02987	0.03344
911.3	0.02146	0.02211	0.02453	0.02767	0.03031	0.03395
911.4	0.02279	0.02338	0.02577	0.02892	0.03153	0.03511
911.5	0.02434	0.02477	0.02719	0.03037	0.03318	0.03668
911.6	0.02546	0.02591	0.02836	0.03165	0.03441	0.03795
911.7	0.02621	0.02657	0.02917	0.03268	0.03553	0.0391
911.8	0.02664	0.02707	0.02978	0.03331	0.0362	0.04004
911.9	0.0269	0.02734	0.03012	0.0337	0.03634	0.04077
912	0.02705	0.02741	0.0303	0.03402	0.03667	0.04122
912.1	0.02711	0.02753	0.03056	0.03438	0.03714	0.04163
912.2	0.02672	0.02711	0.03065	0.03452	0.03768	0.04229
912.3	0.0263	0.02672	0.03048	0.03444	0.03788	0.04251
912.4	0.02586	0.02637	0.03019	0.03435	0.03792	0.04267
912.5	0.02524	0.02584	0.02982	0.034	0.03811	0.04254
912.6	0.02486	0.02558	0.02946	0.03397	0.03813	0.04237
912.7	0.02428	0.02508	0.02904	0.03379	0.03782	0.04232
912.8	0.02354	0.02457	0.02855	0.03351	0.03752	0.04217
912.9	0.0221	0.02339	0.0273	0.03241	0.03652	0.04181
913	0.02113	0.02241	0.02645	0.03164	0.0357	0.04112
913.1	0.02036	0.02168	0.02572	0.0308	0.03509	0.0406
913.2	0.01962	0.02087	0.02488	0.03001	0.03461	0.03993
913.3	0.01933	0.0205	0.02463	0.02978	0.03434	0.03968
913.4	0.01887	0.01983	0.02414	0.02914	0.03377	0.03929
913.5	0.01776	0.01883	0.02291	0.02789	0.03285	0.03848
913.6	0.01661	0.01763	0.02174	0.02662	0.03159	0.03723
913.7	0.01578	0.01691	0.02086	0.0257	0.03055	0.03648
913.8	0.01493	0.01607	0.01986	0.02483	0.0297	0.03537
913.9	0.01428	0.01551	0.01932	0.0242	0.02896	0.03453
914	0.01408	0.01539	0.01911	0.02398	0.02885	0.03444
914.1	0.01346	0.01474	0.01844	0.02307	0.02784	0.03337
914.2	0.01242	0.01364	0.01715	0.02165	0.02606	0.03149
914.3	0.0118	0.01289	0.01624	0.02066	0.02509	0.03044
914.4	0.01117	0.01224	0.0154	0.01975	0.02414	0.02931
914.5	0.01046	0.01154	0.0146	0.01879	0.02298	0.02823
914.6	0.01006	0.01111	0.01421	0.01814	0.02243	0.02749
914.7	0.00988	0.01099	0.01391	0.01789	0.02217	0.02703
914.8	0.00944	0.01045	0.01323	0.01708	0.02118	0.02601
914.9	0.00864	0.00959	0.01228	0.01587	0.01957	0.02439
915	0.00816	0.00899	0.01172	0.01521	0.019	0.02338
915.1	0.00778	0.00854	0.01109	0.01458	0.01823	0.02233
915.2	0.00732	0.0081	0.01068	0.01393	0.0174	0.02136
915.3	0.00713	0.00795	0.0105	0.0136	0.01719	0.02107
915.4	0.00699	0.00767	0.01019	0.01323	0.01685	0.02095
915.5	0.00667	0.00737	0.00979	0.01266	0.01609	0.02041
915.6	0.00622	0.00687	0.0092	0.01207	0.01517	0.0194
915.7	0.00587	0.00651	0.00876	0.01139	0.01454	0.01862
915.8	0.00558	0.00609	0.00831	0.01075	0.01392	0.01796
915.9	0.00535	0.00591	0.00805	0.01034	0.01362	0.01755
916	0.00525	0.00581	0.00789	0.0102	0.01333	0.01734
916.1	0.00504	0.00557	0.00764	0.00988	0.0128	0.01677
916.2	0.0047	0.00523	0.00726	0.00954	0.01219	0.01613
916.3	0.00449	0.00497	0.00691	0.00918	0.01177	0.01542
916.4	0.00422	0.00482	0.00663	0.00878	0.01147	0.01461
916.5	0.00408	0.00466	0.00646	0.00842	0.01096	0.01381
916.6	0.00398	0.00453	0.00627	0.00814	0.01085	0.01376
916.7	0.00392	0.00456	0.00609	0.00814	0.01084	0.01367
916.8	0.00369	0.0044	0.00583	0.00792	0.01053	0.01349
916.9	0.00354	0.00418	0.00565	0.00764	0.01012	0.01287
917	0.00338	0.00397	0.00545	0.00739	0.00963	0.01234
917.1	0.00324	0.0038	0.00523	0.00708	0.00922	0.01188
917.2	0.00311	0.00377	0.00505	0.00678	0.00898	0.01153
917.3	0.00304	0.00365	0.00493	0.0066	0.00869	0.01133
917.4	0.00298	0.00362	0.00476	0.00662	0.00853	0.01101
917.5	0.00297	0.00347	0.00468	0.00637	0.0085	0.01072
917.6	0.00284	0.00333	0.00448	0.00604	0.00812	0.01039
917.7	0.00282	0.00327	0.00432	0.00585	0.00777	0.01007
917.8	0.00277	0.0032	0.00416	0.00569	0.00766	0.00977
917.9	0.00274	0.00309	0.0041	0.00558	0.00751	0.0097
918	0.00279	0.00301	0.00404	0.00554	0.00737	0.00964
918.1	0.00278	0.00292	0.00396	0.00551	0.00724	0.00941
918.2	0.00272	0.0029	0.00386	0.00551	0.00715	0.0092
918.3	0.00258	0.00279	0.00378	0.00523	0.00687	0.00894
918.4	0.00253	0.00271	0.00366	0.00502	0.0066	0.00883
918.5	0.00247	0.00263	0.00365	0.00482	0.00661	0.00857
918.6	0.00244	0.00261	0.00362	0.00472	0.00656	0.00838
918.7	0.00236	0.00259	0.00352	0.00478	0.00642	0.00844
918.8	0.00237	0.00256	0.00358	0.00469	0.00647	0.00852
918.9	0.00231	0.00253	0.00345	0.00462	0.00653	0.00824
919	0.00221	0.00251	0.00343	0.00447	0.00636	0.00795
919.1	0.00225	0.00248	0.00331	0.00444	0.00629	0.00775
919.2	0.00221	0.00247	0.00333	0.0043	0.0062	0.00767
919.3	0.00224	0.00241	0.00323	0.00428	0.00615	0.00757
919.4	0.00227	0.0024	0.00326	0.00417	0.00612	0.00744
919.5	0.00218	0.00238	0.00324	0.00402	0.006	0.00715
919.6	0.00212	0.00227	0.00322	0.00378	0.00584	0.00686
919.7	0.0021	0.00228	0.00305	0.00365	0.00574	0.00686
919.8	0.00209	0.00229	0.00306	0.00369	0.00566	0.00691
919.9	0.00216	0.00221	0.00311	0.00351	0.00574	0.00684
920	0.00216	0.00219	0.00301	0.00335	0.00572	0.0067
920.1	0.00211	0.00216	0.00307	0.00335	0.0057	0.00685
920.2	0.00203	0.0022	0.00306	0.00328	0.00575	0.00673
920.3	0.00205	0.00213	0.00302	0.00326	0.00573	0.00669
920.4	0.00197	0.00209	0.00302	0.00323	0.00571	0.00644
920.5	0.00191	0.00208	0.00298	0.00318	0.00552	0.00635
920.6	0.00188	0.00208	0.00294	0.00325	0.00552	0.00633
920.7	0.00193	0.00213	0.00286	0.0033	0.00528	0.0063
920.8	0.00189	0.0021	0.0029	0.00326	0.00523	0.00625
920.9	0.00187	0.00211	0.00292	0.00327	0.00494	0.00622
921	0.00188	0.00208	0.00281	0.00333	0.00492	0.00615
921.1	0.00188	0.00209	0.00284	0.00338	0.00502	0.00597
921.2	0.00184	0.0021	0.00277	0.00338	0.0052	0.00587
921.3	0.00192	0.00197	0.00272	0.00335	0.00518	0.00568
921.4	0.00194	0.00201	0.00273	0.00331	0.00502	0.00566
921.5	0.00195	0.002	0.00276	0.00325	0.0051	0.00554
921.6	0.00199	0.00202	0.00275	0.00328	0.00512	0.00562
921.7	0.00193	0.00208	0.00277	0.00344	0.00509	0.00581
921.8	0.00187	0.00202	0.00276	0.00336	0.00507	0.00558
921.9	0.00189	0.00198	0.0027	0.0032	0.005	0.00559
922	0.00192	0.002	0.00277	0.00306	0.00485	0.00568
922.1	0.00191	0.00201	0.00282	0.00316	0.00481	0.00572
922.2	0.00188	0.00207	0.00285	0.00319	0.00494	0.00573
922.3	0.00184	0.00208	0.00287	0.00313	0.00493	0.00567
922.4	0.00188	0.00206	0.00294	0.00329	0.00493	0.00596
922.5	0.00192	0.002	0.00288	0.00334	0.00497	0.00587
922.6	0.0019	0.0021	0.00284	0.00335	0.00503	0.00603
922.7	0.00189	0.0021	0.00284	0.00331	0.00518	0.00617
922.8	0.00189	0.0021	0.00283	0.00339	0.00519	0.00618
922.9	0.00184	0.00213	0.0028	0.00337	0.00525	0.00624
923	0.00179	0.00218	0.00279	0.00335	0.00519	0.00619
923.1	0.00183	0.00218	0.00278	0.00336	0.00517	0.00617
923.2	0.00185	0.00216	0.00286	0.0033	0.00516	0.00621
923.3	0.00188	0.00218	0.0029	0.00326	0.00518	0.00621
923.4	0.00192	0.00221	0.00289	0.00336	0.00522	0.00629
923.5	0.00192	0.00223	0.00289	0.00339	0.00535	0.00623
923.6	0.00188	0.00221	0.00292	0.00334	0.00535	0.00622
923.7	0.00195	0.0022	0.00288	0.0032	0.00548	0.00621
923.8	0.00196	0.00218	0.00292	0.00324	0.00537	0.00612
923.9	0.00195	0.00216	0.00288	0.00329	0.00533	0.0062
924	0.0019	0.00216	0.00287	0.00323	0.00546	0.00622
924.1	0.00191	0.00216	0.0028	0.00323	0.00543	0.00602
924.2	0.00193	0.00221	0.00282	0.00328	0.00528	0.00598
924.3	0.00193	0.00221	0.00283	0.00329	0.00536	0.00599
924.4	0.00189	0.00227	0.00284	0.00325	0.00531	0.00599
924.5	0.00195	0.00229	0.00282	0.00319	0.00531	0.00614
924.6	0.00201	0.00227	0.00284	0.00315	0.00523	0.00596
924.7	0.00199	0.00226	0.00274	0.0031	0.00524	0.00603
924.8	0.00201	0.00223	0.00271	0.00308	0.00523	0.00619
924.9	0.00199	0.00228	0.00273	0.00308	0.00501	0.00616
925	0.00199	0.00226	0.00276	0.00309	0.00494	0.00607
925.1	0.00196	0.00224	0.00272	0.00307	0.00499	0.00612
925.2	0.00197	0.00226	0.0027	0.00316	0.00502	0.00607
925.3	0.00193	0.00223	0.00273	0.00306	0.00505	0.00632
925.4	0.00193	0.00221	0.00271	0.00295	0.0051	0.00631
925.5	0.00195	0.0022	0.0027	0.00308	0.00497	0.00634
925.6	0.00193	0.0022	0.0027	0.00298	0.00506	0.00637
925.7	0.00195	0.00221	0.00264	0.00292	0.00496	0.00667
925.8	0.00201	0.00225	0.00268	0.00299	0.00494	0.00668
925.9	0.00199	0.00225	0.00266	0.00295	0.00486	0.00662
926	0.00202	0.00228	0.00264	0.00288	0.00483	0.00655
926.1	0.00197	0.00216	0.00267	0.00297	0.00489	0.00636
926.2	0.00199	0.00214	0.00256	0.0031	0.00479	0.00594
926.3	0.00199	0.00219	0.00261	0.00306	0.0048	0.00581
926.4	0.00195	0.00216	0.00254	0.003	0.00469	0.00573
926.5	0.0019	0.00217	0.00248	0.00299	0.00468	0.00573
926.6	0.0018	0.00216	0.00253	0.00307	0.00463	0.00555
926.7	0.00185	0.00213	0.00254	0.00312	0.00474	0.00556
926.8	0.0019	0.00213	0.00242	0.00311	0.00471	0.00568
926.9	0.00187	0.00211	0.00242	0.00293	0.00477	0.00574
927	0.00185	0.0021	0.00244	0.00299	0.00479	0.00562
927.1	0.00179	0.00208	0.00239	0.00288	0.00473	0.0055
927.2	0.00177	0.00208	0.00233	0.00291	0.00471	0.00548
927.3	0.00177	0.00204	0.00231	0.00287	0.00469	0.00539
927.4	0.00179	0.00198	0.00234	0.00283	0.00465	0.0055
927.5	0.00177	0.00189	0.00234	0.00282	0.00486	0.00546
927.6	0.00176	0.00185	0.00236	0.0028	0.00484	0.00533
927.7	0.00176	0.00194	0.00239	0.00277	0.00497	0.00547
927.8	0.00175	0.00197	0.00232	0.00288	0.00488	0.00555
927.9	0.00173	0.00186	0.00234	0.00289	0.0048	0.00535
928	0.00171	0.00184	0.00232	0.00275	0.00449	0.00519
928.1	0.00168	0.00181	0.0023	0.00278	0.00427	0.00527
928.2	0.00166	0.00184	0.00232	0.00273	0.0042	0.00544
928.3	0.00167	0.00181	0.00238	0.0028	0.00421	0.00566
928.4	0.00166	0.00184	0.00241	0.00285	0.00427	0.00552
928.5	0.00165	0.00189	0.00244	0.00281	0.00423	0.00562
928.6	0.00164	0.00187	0.00236	0.00289	0.00418	0.00565
928.7	0.00164	0.0018	0.0023	0.00287	0.00401	0.00564
928.8	0.00167	0.00179	0.00232	0.00294	0.00393	0.00567
928.9	0.00167	0.00178	0.00236	0.00305	0.00403	0.0057
929	0.00171	0.00173	0.0025	0.00304	0.00377	0.00552
929.1	0.00168	0.00171	0.00251	0.00298	0.00368	0.00534
929.2	0.00164	0.00176	0.00237	0.00295	0.00343	0.00519
929.3	0.00168	0.00182	0.00238	0.00294	0.00345	0.00519
929.4	0.00164	0.00178	0.00228	0.00283	0.00347	0.00512
929.5	0.00165	0.00169	0.00228	0.00294	0.00348	0.0049
929.6	0.00162	0.00172	0.00226	0.00288	0.00341	0.00489
929.7	0.00165	0.00172	0.00227	0.00282	0.0033	0.0049
929.8	0.00162	0.00166	0.00223	0.00275	0.00329	0.00488
929.9	0.00158	0.00173	0.00219	0.00266	0.00329	0.00489
930	0.00153	0.0017	0.0022	0.00258	0.00335	0.00462
930.1	0.00151	0.00161	0.0022	0.00258	0.00322	0.00461
930.2	0.00153	0.00157	0.0022	0.00253	0.00329	0.00467
930.3	0.00149	0.00166	0.00215	0.00252	0.00345	0.00478
930.4	0.00144	0.00163	0.00217	0.00254	0.00358	0.00436
930.5	0.00142	0.00158	0.00211	0.00243	0.00362	0.00449
930.6	0.00139	0.00158	0.00198	0.00249	0.00363	0.00443
930.7	0.00132	0.00151	0.00201	0.00239	0.00353	0.00444
930.8	0.00134	0.00148	0.00196	0.00238	0.00349	0.00429
930.9	0.00132	0.00148	0.00193	0.00249	0.00331	0.00404
931	0.00133	0.00148	0.00187	0.00246	0.00324	0.00419
931.1	0.00131	0.00142	0.00189	0.00246	0.00323	0.00419
931.2	0.00124	0.00143	0.0019	0.00235	0.00322	0.00404
931.3	0.00121	0.00141	0.00186	0.00233	0.0032	0.00392
931.4	0.00122	0.00136	0.00183	0.00223	0.00308	0.0041
931.5	0.00122	0.00132	0.00183	0.0022	0.00298	0.0042
931.6	0.00126	0.00135	0.00185	0.00221	0.00301	0.00419
931.7	0.00115	0.00131	0.00184	0.00222	0.00275	0.00419
931.8	0.00108	0.00121	0.00182	0.00217	0.0028	0.0044
931.9	0.00103	0.00122	0.00175	0.00217	0.00271	0.00438
932	0.00108	0.00121	0.00178	0.00224	0.00263	0.00433
932.1	0.00108	0.00116	0.00178	0.00225	0.00256	0.00437
932.2	0.00105	0.00115	0.00176	0.00231	0.00264	0.00413
932.3	0.00105	0.00112	0.00179	0.00227	0.00279	0.0044
932.4	0.00107	0.00117	0.00171	0.00218	0.00282	0.00438
932.5	0.00101	0.00119	0.00176	0.00208	0.00284	0.00446
932.6	0.000989576	0.00118	0.00175	0.00204	0.00303	0.00443
932.7	0.000977166	0.00115	0.00178	0.00202	0.00297	0.00409
932.8	0.00102	0.00118	0.00168	0.002	0.003	0.00428
932.9	0.00102	0.0012	0.00172	0.00187	0.00309	0.00423
933	0.000991536	0.00115	0.0016	0.00185	0.00305	0.00413
933.1	0.000994802	0.0011	0.00159	0.00198	0.00287	0.00405
933.2	0.000976513	0.00109	0.00157	0.00193	0.00273	0.00397
933.3	0.000956917	0.00107	0.00154	0.00189	0.00293	0.00397
933.4	0.000964102	0.0011	0.00142	0.00177	0.00296	0.00392
933.5	0.000968675	0.00109	0.00142	0.0019	0.00299	0.00407
933.6	0.000944507	0.00105	0.00148	0.00194	0.00315	0.00401
933.7	0.000924258	0.00105	0.00152	0.00182	0.00315	0.00404
933.8	0.000904009	0.0011	0.00143	0.00182	0.00314	0.00415
933.9	0.000823667	0.0011	0.00153	0.0019	0.00319	0.00423
934	0.000818442	0.00108	0.00154	0.00178	0.00321	0.00418
934.1	0.000834118	0.00113	0.00144	0.00193	0.00328	0.00416
934.2	0.000859592	0.00113	0.00149	0.00191	0.0034	0.00427
934.3	0.00086939	0.00115	0.00159	0.00193	0.00338	0.00425
934.4	0.000859592	0.00118	0.00153	0.00194	0.00321	0.00392
934.5	0.000841303	0.00114	0.00151	0.00192	0.00306	0.00373
934.6	0.000902703	0.00113	0.00154	0.00194	0.00299	0.00398
934.7	0.000902703	0.00118	0.00152	0.00193	0.00295	0.00407
934.8	0.00091642	0.00117	0.00148	0.00193	0.00293	0.00395
934.9	0.000899437	0.00113	0.00148	0.00192	0.00299	0.00387
935	0.000923605	0.00115	0.00147	0.00185	0.00284	0.00382
935.1	0.000964755	0.00111	0.00144	0.00183	0.00292	0.00374
935.2	0.000955611	0.00112	0.00143	0.00165	0.00303	0.0037
935.3	0.000966062	0.00115	0.00137	0.00159	0.00303	0.00343
935.4	0.000963449	0.00114	0.00143	0.00175	0.00292	0.00333
935.5	0.000972594	0.00112	0.00148	0.00172	0.00296	0.00338
935.6	0.000933402	0.00109	0.00143	0.00173	0.00296	0.0032
935.7	0.000937975	0.00111	0.00146	0.00158	0.00292	0.00313
935.8	0.000922952	0.00108	0.00146	0.00147	0.00286	0.00324
935.9	0.000927524	0.00111	0.00142	0.00159	0.00288	0.00345
936	0.000897477	0.00108	0.00134	0.00151	0.00293	0.00342
936.1	0.000895518	0.00106	0.00128	0.00163	0.00293	0.00345
936.2	0.000824974	0.00108	0.00128	0.00153	0.00283	0.00346
936.3	0.000796887	0.00112	0.00118	0.00166	0.00279	0.0033
936.4	0.000853714	0.00109	0.00114	0.00157	0.00284	0.00348
936.5	0.000844569	0.00104	0.00122	0.00153	0.00291	0.0036
936.6	0.000845876	0.00103	0.00123	0.00165	0.00291	0.00348
936.7	0.000804072	0.000959422	0.00132	0.00166	0.00294	0.00329
936.8	0.000821055	0.000966977	0.00133	0.00159	0.0029	0.00335
936.9	0.000774678	0.000977553	0.00144	0.00156	0.00272	0.00329
937	0.000794927	0.000985108	0.00142	0.00154	0.0027	0.00344
937.1	0.000806684	0.000982086	0.00137	0.00149	0.00271	0.00343
937.2	0.000789702	0.000917873	0.00138	0.00143	0.00271	0.00349
937.3	0.000792314	0.000872546	0.00133	0.00125	0.00264	0.00343
937.4	0.00078317	0.000849127	0.00133	0.00114	0.00258	0.0033
937.5	0.00078317	0.000810599	0.00129	0.00128	0.00249	0.00362
937.6	0.000772719	0.00085517	0.00128	0.00123	0.00244	0.00382
937.7	0.00078317	0.000849882	0.00129	0.00133	0.0024	0.00395
937.8	0.000755083	0.000849127	0.00131	0.00126	0.00244	0.00383
937.9	0.000744632	0.000845349	0.00132	0.00128	0.00251	0.00379
938	0.000729609	0.00077056	0.00137	0.00119	0.00252	0.0037
938.1	0.000713279	0.000805311	0.00126	0.00127	0.00267	0.00368
938.2	0.000688458	0.000824952	0.00125	0.00139	0.00279	0.00346
938.3	0.000691071	0.000805311	0.00119	0.00135	0.00284	0.00361
938.4	0.000717198	0.000815131	0.00109	0.00142	0.00267	0.00356
938.5	0.000670822	0.000883877	0.00112	0.0014	0.00258	0.00338
938.6	0.000734834	0.000849127	0.00103	0.0014	0.00264	0.00329
938.7	0.000716545	0.000843083	0.000986996	0.00144	0.00263	0.00346
938.8	0.000710013	0.000809843	0.00102	0.00148	0.0026	0.00357
938.9	0.000700868	0.000866502	0.00105	0.00139	0.00254	0.00349
939	0.000673435	0.000834018	0.00105	0.00136	0.00253	0.00345
939.1	0.000711973	0.000841572	0.00103	0.0013	0.00251	0.00348
939.2	0.000731568	0.000827974	0.000926779	0.00145	0.00253	0.00368
939.3	0.000674088	0.000788691	0.000870325	0.00132	0.00252	0.00372
939.4	0.000645348	0.000790202	0.000929602	0.00127	0.00251	0.00369
939.5	0.000613995	0.000752429	0.000999228	0.00124	0.00255	0.00359
939.6	0.000578069	0.000725233	0.00101	0.0013	0.00265	0.00361
939.7	0.000581335	0.000739586	0.00106	0.00138	0.00265	0.00387
939.8	0.000594399	0.00067084	0.00105	0.0013	0.00244	0.00375
939.9	0.000691071	0.000670085	0.00113	0.00126	0.00243	0.00367
940	0.00072373	0.000688971	0.00112	0.00129	0.00232	0.00355
940.1	0.000706747	0.000784158	0.00112	0.00127	0.00238	0.00353
940.2	0.000689111	0.000726744	0.00105	0.00127	0.00233	0.00347
940.3	0.000690417	0.000775848	0.000971001	0.00129	0.00246	0.00341
940.4	0.000728955	0.00073732	0.00101	0.00135	0.0025	0.00323
940.5	0.000726996	0.000716167	0.00105	0.00134	0.00252	0.00352
940.6	0.00075051	0.000726744	0.00107	0.00127	0.00241	0.00344
940.7	0.000748551	0.000722211	0.00109	0.0013	0.00245	0.00338
940.8	0.000801459	0.000707857	0.00124	0.00131	0.00256	0.0035
940.9	0.000798846	0.000717678	0.00114	0.00121	0.00267	0.00347
941	0.000798846	0.000837795	0.00114	0.0013	0.00273	0.00346
941.1	0.000772066	0.000747896	0.00114	0.00123	0.00276	0.00361
941.2	0.000768146	0.000743364	0.00115	0.00125	0.00275	0.0036
941.3	0.000775985	0.000723722	0.00115	0.00143	0.00275	0.00337
941.4	0.000749857	0.000735809	0.00123	0.00151	0.00262	0.00349
941.5	0.000766187	0.000784158	0.00122	0.00152	0.00259	0.00337
941.6	0.000756389	0.000834018	0.00132	0.00168	0.00253	0.00334
941.7	0.000749204	0.000824952	0.0013	0.00166	0.00258	0.00357
941.8	0.000740059	0.000832507	0.00123	0.00155	0.00237	0.00363
941.9	0.000701522	0.00079549	0.00128	0.00151	0.00239	0.00352
942	0.000749204	0.000778114	0.00123	0.00154	0.00232	0.0034
942.1	0.000774025	0.000744119	0.00119	0.00156	0.00236	0.00352
942.2	0.000846529	0.00078718	0.00126	0.00162	0.0025	0.00349
942.3	0.000799499	0.000789446	0.0013	0.00155	0.00254	0.00355
942.4	0.000804072	0.000861969	0.00123	0.00161	0.00244	0.00361
942.5	0.000813869	0.000932982	0.00133	0.00172	0.00239	0.00366
942.6	0.00082824	0.000969999	0.00131	0.00163	0.00248	0.00347
942.7	0.000883107	0.00092996	0.00126	0.00153	0.00254	0.00354
942.8	0.000859592	0.001	0.00128	0.00156	0.00255	0.00372
942.9	0.000896824	0.00104	0.00128	0.00152	0.00258	0.00373
943	0.000935362	0.00105	0.00134	0.00149	0.00251	0.00381
943.1	0.000894865	0.00101	0.0013	0.00144	0.00252	0.00386
943.2	0.000927524	0.00103	0.00126	0.00155	0.00245	0.00399
943.3	0.000922952	0.00107	0.00122	0.00149	0.00239	0.00398
943.4	0.000909235	0.00111	0.00116	0.00138	0.00242	0.00399
943.5	0.000890292	0.00115	0.00124	0.00145	0.00263	0.00398
943.6	0.000881148	0.00108	0.0012	0.00143	0.00256	0.00417
943.7	0.000881148	0.00108	0.00119	0.0014	0.00264	0.00429
943.8	0.000859592	0.00106	0.00121	0.00136	0.00267	0.00421
943.9	0.000898784	0.00104	0.00121	0.00135	0.00258	0.004
944	0.000888333	0.00097982	0.00117	0.00125	0.00258	0.00405
944.1	0.00091642	0.000960933	0.00119	0.00118	0.00267	0.00403
944.2	0.000839344	0.000908052	0.00115	0.0012	0.00263	0.00384
944.3	0.000819095	0.000906541	0.00119	0.0011	0.00263	0.00375
944.4	0.000816482	0.000877834	0.00119	0.00115	0.00257	0.00377
944.5	0.000801459	0.000847616	0.0012	0.00116	0.00257	0.00355
944.6	0.000808644	0.000898231	0.00117	0.00114	0.00263	0.00358
944.7	0.000767493	0.000932982	0.00119	0.0011	0.0026	0.00349
944.8	0.000776638	0.000936759	0.00119	0.00108	0.00272	0.00344
944.9	0.000783823	0.000905785	0.00123	0.00111	0.00256	0.00346
945	0.000747245	0.000926938	0.00122	0.00107	0.00254	0.00358
945.1	0.000734834	0.000928449	0.00114	0.00108	0.00268	0.0035
945.2	0.000670169	0.000875567	0.00109	0.00107	0.00282	0.00383
945.3	0.000681273	0.000911829	0.00116	0.00111	0.00273	0.00367
945.4	0.000664943	0.000868768	0.00116	0.00119	0.0026	0.0036
945.5	0.000706094	0.000844594	0.0011	0.00117	0.00252	0.00389
945.6	0.000672781	0.000907296	0.00113	0.00119	0.00248	0.00394
945.7	0.00067866	0.000869524	0.0012	0.00117	0.00251	0.00404
945.8	0.000736794	0.000868013	0.0012	0.00106	0.00247	0.00413
945.9	0.000694336	0.000827974	0.00118	0.00103	0.00256	0.00418
946	0.000683886	0.000852148	0.00116	0.00113	0.00262	0.00408
946.1	0.000711319	0.000818909	0.00119	0.00104	0.00247	0.00407
946.2	0.000763574	0.000743364	0.00124	0.00116	0.00248	0.00401
946.3	0.000700868	0.000803044	0.00128	0.00113	0.00248	0.00404
946.4	0.000638816	0.000816642	0.00133	0.00118	0.00251	0.00419
946.5	0.000625752	0.000843839	0.00136	0.00125	0.00245	0.00423
946.6	0.000572844	0.000849882	0.00137	0.00135	0.00261	0.00429
946.7	0.000576763	0.000854415	0.00131	0.00135	0.00259	0.0043
946.8	0.000616607	0.000890676	0.00127	0.00133	0.0025	0.00438
946.9	0.00061922	0.000889166	0.0013	0.00143	0.00262	0.00446
947	0.000600278	0.000840817	0.0013	0.0015	0.00268	0.00473
947.1	0.000649267	0.000798511	0.00126	0.00155	0.00268	0.00458
947.2	0.000688458	0.000825708	0.00132	0.00156	0.00267	0.00446
947.3	0.000687805	0.000806821	0.0012	0.00154	0.00266	0.00439
947.4	0.000676047	0.0008038	0.00125	0.00148	0.0026	0.00452
947.5	0.000697602	0.000785669	0.00127	0.00173	0.00244	0.00455
947.6	0.000711973	0.000741097	0.00122	0.00169	0.00244	0.00436
947.7	0.000760961	0.000753184	0.00126	0.00166	0.00253	0.00446
947.8	0.00075443	0.000706346	0.00127	0.00175	0.00254	0.0046
947.9	0.000745938	0.000689727	0.00134	0.0018	0.00248	0.00475
948	0.000801459	0.000648177	0.00135	0.00172	0.0027	0.00461
948.1	0.000786436	0.000657998	0.00131	0.00185	0.00275	0.00464
948.2	0.00075247	0.000743364	0.00135	0.00182	0.00285	0.0048
948.3	0.000762921	0.000718434	0.00134	0.00186	0.00297	0.00478
948.4	0.000845876	0.000756206	0.00131	0.0018	0.00315	0.00468
948.5	0.00082432	0.000845349	0.00136	0.00176	0.00318	0.00469
948.6	0.000789702	0.000872546	0.00133	0.00195	0.0034	0.00496
948.7	0.000792968	0.000891432	0.00135	0.00196	0.00331	0.00482
948.8	0.000736794	0.000902764	0.00139	0.00189	0.00325	0.0051
948.9	0.000724383	0.000881611	0.00137	0.00175	0.00337	0.00488
949	0.000718504	0.000869524	0.00147	0.00187	0.00351	0.00481
949.1	0.00063359	0.00081362	0.00145	0.00196	0.00342	0.00472
949.2	0.000593093	0.000791712	0.00147	0.00196	0.00329	0.00469
949.3	0.000644694	0.000815131	0.00148	0.002	0.0033	0.00476
949.4	0.000674741	0.000861214	0.00153	0.00196	0.00332	0.00479
949.5	0.00072177	0.000879345	0.00154	0.00208	0.00335	0.00484
949.6	0.000681926	0.000862725	0.00145	0.00218	0.00354	0.00506
949.7	0.000728955	0.000942047	0.00147	0.00228	0.00355	0.00512
949.8	0.000770106	0.000997195	0.00147	0.00232	0.00361	0.00487
949.9	0.000844569	0.00099644	0.00153	0.00235	0.0037	0.00507
950	0.000835425	0.00101	0.00163	0.00234	0.00375	0.00517
950.1	0.000832812	0.000978309	0.00167	0.00221	0.00369	0.00539
950.2	0.000839344	0.000994173	0.00161	0.00226	0.00352	0.00543
950.3	0.000841303	0.000988885	0.00154	0.00223	0.00351	0.0055
950.4	0.000909235	0.000976798	0.00155	0.00232	0.0035	0.0056
950.5	0.000925564	0.00101	0.00159	0.00236	0.00352	0.00586
950.6	0.000917073	0.00103	0.0015	0.0024	0.00343	0.00581
950.7	0.000911194	0.00105	0.00159	0.00238	0.00351	0.00559
950.8	0.000917073	0.001	0.00159	0.00237	0.00353	0.00549
950.9	0.000964102	0.00104	0.0016	0.00232	0.00351	0.00519
951	0.000929483	0.000991907	0.00161	0.00232	0.00351	0.00525
951.1	0.000931443	0.00109	0.00169	0.00238	0.0036	0.00529
951.2	0.000922298	0.00117	0.00164	0.00242	0.00376	0.00508
951.3	0.00101	0.00121	0.00154	0.00241	0.00379	0.00498
951.4	0.00102	0.00121	0.0015	0.0024	0.00376	0.00494
951.5	0.00104	0.00116	0.0015	0.00251	0.00372	0.00472
951.6	0.00101	0.0012	0.00145	0.00257	0.00364	0.00472
951.7	0.00101	0.00117	0.00151	0.00248	0.00361	0.00459
951.8	0.00101	0.00122	0.00149	0.00253	0.00364	0.0047
951.9	0.00105	0.00118	0.00162	0.00259	0.00368	0.0046
952	0.00108	0.00116	0.00164	0.00255	0.00356	0.00442
952.1	0.0011	0.0012	0.00159	0.00256	0.0034	0.00457
952.2	0.00109	0.0012	0.0016	0.00262	0.00338	0.00455
952.3	0.00105	0.00112	0.00159	0.00251	0.00318	0.00463
952.4	0.00105	0.00116	0.00159	0.00253	0.0032	0.00466
952.5	0.00109	0.00117	0.00156	0.00263	0.003	0.00499
952.6	0.00112	0.00124	0.00147	0.00255	0.00304	0.00507
952.7	0.00109	0.00128	0.00154	0.00242	0.00301	0.00482
952.8	0.00109	0.00115	0.00153	0.00231	0.00288	0.00496
952.9	0.001	0.00121	0.00154	0.00235	0.00296	0.00494
953	0.000967368	0.00116	0.0016	0.00222	0.0031	0.00498
953.1	0.000964102	0.00113	0.00156	0.00221	0.00318	0.00488
953.2	0.000972594	0.00117	0.00161	0.00224	0.00305	0.00486
953.3	0.000952345	0.00121	0.00164	0.00225	0.00303	0.00509
953.4	0.000887026	0.00123	0.0017	0.00224	0.00311	0.00497
953.5	0.000898784	0.00116	0.00164	0.00238	0.00307	0.00507
953.6	0.000927524	0.00124	0.00167	0.00235	0.0031	0.00505
953.7	0.000964102	0.00121	0.00175	0.0023	0.00318	0.00513
953.8	0.000986311	0.00122	0.00183	0.0023	0.00304	0.00532
953.9	0.00102	0.00121	0.00184	0.00244	0.00311	0.00539
954	0.001	0.00122	0.00178	0.00242	0.0032	0.00541
954.1	0.000968675	0.00123	0.0018	0.00237	0.00321	0.00554
954.2	0.000972594	0.0012	0.00181	0.00246	0.00336	0.00578
954.3	0.000958877	0.00128	0.00182	0.00246	0.0035	0.00585
954.4	0.000955611	0.00127	0.00191	0.0024	0.00345	0.00584
954.5	0.000940588	0.00127	0.00186	0.0025	0.00361	0.0057
954.6	0.000894211	0.00124	0.00187	0.0025	0.00357	0.00569
954.7	0.000864165	0.00135	0.0019	0.00259	0.00379	0.00596
954.8	0.000939934	0.00131	0.00196	0.0028	0.00409	0.00623
954.9	0.000978472	0.00135	0.002	0.00289	0.00427	0.00647
955	0.00101	0.0014	0.00204	0.00289	0.00428	0.00684
955.1	0.00101	0.00139	0.00207	0.003	0.00445	0.00677
955.2	0.001	0.00137	0.00201	0.00311	0.00448	0.00688
955.3	0.000992842	0.00138	0.00206	0.00322	0.00463	0.007
955.4	0.00102	0.00143	0.00214	0.00341	0.00492	0.00729
955.5	0.00102	0.00144	0.0022	0.00354	0.00502	0.00752
955.6	0.00112	0.00145	0.00231	0.00362	0.00511	0.00764
955.7	0.0011	0.00141	0.00227	0.00381	0.00532	0.00802
955.8	0.00113	0.00144	0.0023	0.00376	0.00539	0.00807
955.9	0.00116	0.0015	0.00231	0.00378	0.0055	0.00811
956	0.00113	0.0015	0.0023	0.00381	0.00585	0.00851
956.1	0.00113	0.00147	0.00231	0.00392	0.00609	0.00864
956.2	0.00117	0.0014	0.00241	0.00402	0.00618	0.00876
956.3	0.0011	0.00137	0.00243	0.00394	0.0061	0.00885
956.4	0.00111	0.00132	0.00239	0.00401	0.00618	0.00943
956.5	0.00113	0.0013	0.00246	0.00398	0.00626	0.0096
956.6	0.00114	0.00133	0.00249	0.0041	0.00632	0.0097
956.7	0.00116	0.00128	0.00242	0.00416	0.00635	0.00983
956.8	0.00115	0.00137	0.00244	0.00405	0.00651	0.01001
956.9	0.00114	0.00138	0.00246	0.00402	0.00656	0.01037
957	0.00115	0.00136	0.00252	0.00408	0.00668	0.01072
957.1	0.00111	0.0014	0.00252	0.00423	0.00684	0.01073
957.2	0.00112	0.00147	0.00246	0.00427	0.00688	0.01067
957.3	0.00116	0.00154	0.00252	0.00442	0.00697	0.01081
957.4	0.00122	0.00165	0.00262	0.00461	0.00715	0.01114
957.5	0.00126	0.00167	0.00279	0.00488	0.00733	0.01152
957.6	0.00128	0.00169	0.00287	0.00507	0.00749	0.01179
957.7	0.00129	0.00173	0.00305	0.00517	0.00785	0.01207
957.8	0.00131	0.00178	0.00314	0.00521	0.00806	0.01221
957.9	0.00135	0.0018	0.00313	0.0053	0.00813	0.01229
958	0.0014	0.002	0.00316	0.00546	0.0085	0.01273
958.1	0.00147	0.0021	0.00333	0.00568	0.00892	0.01339
958.2	0.00148	0.0022	0.00348	0.00591	0.00911	0.01357
958.3	0.00151	0.00219	0.00355	0.00606	0.00924	0.01363
958.4	0.00157	0.00215	0.00361	0.00616	0.00947	0.01397
958.5	0.00157	0.00209	0.00364	0.00625	0.00945	0.01407
958.6	0.00163	0.0022	0.00357	0.00618	0.00964	0.01425
958.7	0.00164	0.00223	0.00358	0.00629	0.00985	0.01429
958.8	0.00161	0.00224	0.00362	0.00639	0.01019	0.01485
958.9	0.00163	0.00223	0.00368	0.00637	0.01036	0.01525
959	0.00169	0.0023	0.00371	0.0064	0.01036	0.01531
959.1	0.00168	0.00235	0.00382	0.0065	0.01057	0.01559
959.2	0.0017	0.00238	0.00372	0.0066	0.01061	0.01572
959.3	0.00179	0.00243	0.00379	0.00675	0.01081	0.01572
959.4	0.00187	0.00256	0.00397	0.00701	0.01113	0.01593
959.5	0.00205	0.00274	0.00414	0.00704	0.01134	0.01641
959.6	0.00213	0.0028	0.00433	0.00708	0.01135	0.01665
959.7	0.00214	0.0028	0.00444	0.00711	0.01163	0.01661
959.8	0.00218	0.00277	0.00449	0.00728	0.01178	0.01651
959.9	0.00218	0.00284	0.00459	0.00731	0.01179	0.01662
960	0.00205	0.00277	0.00446	0.0073	0.01178	0.01658
960.1	0.00197	0.00259	0.00436	0.00702	0.01155	0.01639
960.2	0.00183	0.00243	0.00417	0.00678	0.01135	0.01635
960.3	0.00181	0.00236	0.00398	0.00646	0.01111	0.01626
960.4	0.00173	0.00224	0.00386	0.00626	0.01078	0.01598
960.5	0.00173	0.00215	0.00382	0.00606	0.01065	0.01567
960.6	0.00176	0.00215	0.0036	0.00586	0.01062	0.01542
960.7	0.0017	0.0021	0.00346	0.00565	0.01046	0.01514
960.8	0.00162	0.00199	0.00325	0.00528	0.00998	0.01438
960.9	0.00158	0.00194	0.00307	0.00504	0.00954	0.01396
961	0.0016	0.00191	0.00302	0.00491	0.00934	0.01361
961.1	0.00161	0.00191	0.00312	0.00475	0.00901	0.01342
961.2	0.00168	0.00193	0.00306	0.00478	0.00899	0.01339
961.3	0.00166	0.00191	0.00299	0.00474	0.00875	0.01296
961.4	0.00164	0.00194	0.00289	0.00463	0.00858	0.01286
961.5	0.00166	0.00197	0.00279	0.00468	0.00846	0.01273
961.6	0.00167	0.00193	0.00286	0.00483	0.00832	0.0122
961.7	0.00169	0.002	0.00289	0.00482	0.00808	0.01203
961.8	0.00163	0.00194	0.00289	0.00477	0.00815	0.01213
961.9	0.00169	0.00191	0.0029	0.00469	0.00814	0.01179
962	0.00171	0.00194	0.00295	0.00477	0.00809	0.01155
962.1	0.0017	0.00194	0.00303	0.00486	0.00818	0.01167
962.2	0.00168	0.00202	0.00307	0.00498	0.00837	0.01176
962.3	0.0017	0.00201	0.0032	0.00512	0.00867	0.01217
962.4	0.00172	0.00204	0.00326	0.00527	0.00875	0.01246
962.5	0.00171	0.00211	0.00331	0.00534	0.00883	0.01243
962.6	0.00174	0.00206	0.00333	0.00536	0.00883	0.0122
962.7	0.00173	0.00212	0.00336	0.00532	0.00888	0.01245
962.8	0.00167	0.00209	0.00339	0.00553	0.00906	0.01248
962.9	0.00169	0.00207	0.0033	0.00554	0.00901	0.01253
963	0.00163	0.00197	0.00319	0.0055	0.00886	0.01243
963.1	0.00155	0.00189	0.00311	0.00541	0.00864	0.01197
963.2	0.00155	0.00188	0.0031	0.00537	0.0086	0.01184
963.3	0.00149	0.00183	0.00298	0.00524	0.00826	0.01183
963.4	0.00141	0.00178	0.00291	0.0051	0.00796	0.01157
963.5	0.00133	0.00167	0.00271	0.00472	0.00763	0.01095
963.6	0.00124	0.00156	0.00259	0.00442	0.00739	0.01071
963.7	0.00122	0.00145	0.00248	0.00424	0.00699	0.01029
963.8	0.00119	0.00141	0.00241	0.00415	0.00699	0.00972
963.9	0.00122	0.0014	0.0024	0.00409	0.00692	0.00967
964	0.00117	0.00137	0.00233	0.00407	0.00672	0.00944
964.1	0.00121	0.00127	0.00217	0.00393	0.00611	0.00896
964.2	0.00121	0.00125	0.00207	0.00364	0.00593	0.00853
964.3	0.00115	0.00125	0.00209	0.00351	0.00588	0.00831
964.4	0.00108	0.00122	0.00191	0.00334	0.00567	0.0082
964.5	0.00108	0.00124	0.00183	0.0032	0.00559	0.00814
964.6	0.00108	0.00129	0.0018	0.00323	0.00556	0.00792
964.7	0.001	0.00127	0.00174	0.0032	0.0056	0.00773
964.8	0.000973247	0.00123	0.0017	0.00302	0.00553	0.00755
964.9	0.00097586	0.0012	0.00167	0.00283	0.00552	0.00749
965	0.000934056	0.00114	0.00171	0.00283	0.00535	0.00759
965.1	0.000954958	0.0011	0.00172	0.00282	0.00515	0.00743
965.2	0.000960183	0.00105	0.00177	0.00283	0.00512	0.00745
965.3	0.000995455	0.00107	0.00178	0.00277	0.00497	0.00754
965.4	0.000981085	0.001	0.00178	0.00287	0.00495	0.00741
965.5	0.00102	0.00106	0.00179	0.00284	0.00507	0.00749
965.6	0.000969981	0.00107	0.00179	0.0029	0.0051	0.00747
965.7	0.000952998	0.00109	0.00187	0.00285	0.00508	0.00765
965.8	0.000921645	0.00108	0.00185	0.00281	0.00505	0.0076
965.9	0.000948426	0.00102	0.00185	0.00279	0.00521	0.00771
966	0.000976513	0.00104	0.00189	0.00297	0.00532	0.00775
966.1	0.00101	0.00107	0.00194	0.00299	0.00545	0.00774
966.2	0.00103	0.00119	0.00213	0.00317	0.00535	0.00791
966.3	0.00101	0.00132	0.00222	0.00332	0.00549	0.00791
966.4	0.00104	0.00128	0.00221	0.00331	0.00556	0.00812
966.5	0.00108	0.00138	0.00222	0.00334	0.00567	0.00816
966.6	0.00108	0.00141	0.00229	0.00328	0.00573	0.00841
966.7	0.00113	0.00139	0.0023	0.00337	0.00577	0.0084
966.8	0.00119	0.0015	0.00248	0.00362	0.00599	0.0085
966.9	0.00117	0.00155	0.00257	0.00359	0.0062	0.00854
967	0.00121	0.00156	0.00255	0.00383	0.00626	0.00846
967.1	0.00125	0.00162	0.00249	0.00393	0.00629	0.00854
967.2	0.0012	0.00152	0.00246	0.00398	0.00631	0.00841
967.3	0.00117	0.00155	0.00236	0.00403	0.00623	0.00831
967.4	0.00118	0.0015	0.00233	0.0039	0.0062	0.00817
967.5	0.00113	0.00147	0.00232	0.0038	0.00605	0.0078
967.6	0.00112	0.00135	0.00218	0.00354	0.00585	0.00791
967.7	0.00103	0.00124	0.00211	0.00351	0.00578	0.00767
967.8	0.00105	0.00118	0.00199	0.00332	0.00558	0.00754
967.9	0.00103	0.00114	0.00189	0.00311	0.00549	0.0074
968	0.00101	0.00108	0.00179	0.00297	0.00536	0.00723
968.1	0.00101	0.00109	0.00174	0.00294	0.00532	0.00703
968.2	0.000932096	0.00106	0.00168	0.00271	0.00491	0.00651
968.3	0.000854367	0.00101	0.00168	0.00262	0.00452	0.00642
968.4	0.000832159	0.000982841	0.00167	0.00247	0.00445	0.00639
968.5	0.000823014	0.000981331	0.00154	0.00232	0.00423	0.00616
968.6	0.000771412	0.000968488	0.00149	0.00224	0.0042	0.00612
968.7	0.00076684	0.000928449	0.00134	0.00223	0.00393	0.00594
968.8	0.00075443	0.000923916	0.00134	0.00207	0.00368	0.00581
968.9	0.000732874	0.000864991	0.00131	0.00194	0.00351	0.00528
969	0.000722423	0.000785669	0.00127	0.00188	0.00345	0.00502
969.1	0.000669515	0.000756962	0.00125	0.00197	0.00356	0.00493
969.2	0.000691071	0.000759983	0.0012	0.00198	0.00356	0.00486
969.3	0.000655145	0.000765272	0.00116	0.00189	0.00343	0.00486
969.4	0.000623792	0.000763005	0.00116	0.00189	0.00328	0.00462
969.5	0.000596359	0.000698037	0.00122	0.00173	0.003	0.00439
969.6	0.000585254	0.000632312	0.00119	0.00179	0.00303	0.00439
969.7	0.000562393	0.000579431	0.00108	0.00181	0.00294	0.00432
969.8	0.000563046	0.00055299	0.00111	0.00174	0.00274	0.0042
969.9	0.000535612	0.000581697	0.00105	0.00174	0.00273	0.00439
970	0.000537572	0.000577164	0.00107	0.00173	0.00282	0.00447
970.1	0.000519936	0.000507663	0.00112	0.00166	0.00292	0.00421
970.2	0.000496421	0.000494065	0.00105	0.0017	0.00282	0.00405
970.3	0.0004716	0.000524283	0.00105	0.00174	0.00274	0.00391
970.4	0.000463109	0.000497087	0.000965355	0.00175	0.00268	0.00376
970.5	0.000429796	0.000507663	0.000891025	0.00179	0.00268	0.00386
970.6	0.000420652	0.000586985	0.000794113	0.00167	0.00263	0.00368
970.7	0.000481398	0.000551479	0.000764004	0.00168	0.00279	0.00383
970.8	0.000484011	0.000564322	0.000749891	0.00187	0.00268	0.00385
970.9	0.000499034	0.000572632	0.000675561	0.00182	0.00266	0.00396
971	0.000493155	0.000532593	0.000689674	0.00188	0.00258	0.004
971.1	0.0004409	0.000484244	0.000713196	0.00184	0.00254	0.00409
971.2	0.000423918	0.00048651	0.000731073	0.00189	0.00254	0.00406
971.3	0.000434369	0.00054468	0.000775295	0.00193	0.00243	0.00413
971.4	0.000489236	0.000586985	0.000863739	0.00186	0.00239	0.00422
971.5	0.000499034	0.000540147	0.000878793	0.00202	0.0025	0.00419
971.6	0.000476172	0.000497087	0.000866562	0.00213	0.00247	0.00427
971.7	0.000433715	0.000516728	0.000925838	0.00206	0.0024	0.00432
971.8	0.000436328	0.000520506	0.000940892	0.00211	0.00244	0.00434
971.9	0.00039975	0.000518239	0.000920193	0.00211	0.00245	0.00428
972	0.000376888	0.000574143	0.000955006	0.00218	0.00239	0.00412
972.1	0.00042849	0.000570365	0.00092772	0.00202	0.0024	0.00424
972.2	0.000425877	0.000616448	0.000995464	0.00204	0.00255	0.00431
972.3	0.000396484	0.000673107	0.00105	0.00209	0.00261	0.00441
972.4	0.000419345	0.000694259	0.00108	0.00205	0.0028	0.0045
972.5	0.000433715	0.000685949	0.00111	0.00214	0.00279	0.0047
972.6	0.000416079	0.000635334	0.0011	0.00197	0.00293	0.00468
972.7	0.000435022	0.000603605	0.00109	0.00198	0.00292	0.00462
972.8	0.000410201	0.000689727	0.000995464	0.00199	0.00299	0.0048
972.9	0.000397137	0.000643644	0.00109	0.002	0.00318	0.00493
973	0.000331818	0.000661775	0.00106	0.00191	0.00311	0.00509
973.1	0.000349454	0.000652709	0.00116	0.00198	0.00321	0.00514
973.2	0.000406282	0.000572632	0.00115	0.00192	0.00336	0.00529
973.3	0.000403016	0.000600583	0.00115	0.002	0.00336	0.00551
973.4	0.000415426	0.000602094	0.00117	0.00196	0.00335	0.00577
973.5	0.000451351	0.000657998	0.0012	0.00211	0.00334	0.0058
973.6	0.000463762	0.000647421	0.00117	0.00223	0.00344	0.00599
973.7	0.000467028	0.000621736	0.00112	0.00219	0.00354	0.00599
973.8	0.000517323	0.000585474	0.00119	0.00223	0.00353	0.00626
973.9	0.000479438	0.000614181	0.00116	0.00235	0.00358	0.00632
974	0.000446779	0.000625513	0.00112	0.00239	0.00357	0.00661
974.1	0.00050034	0.000633068	0.00119	0.0024	0.00351	0.0069
974.2	0.000508832	0.00062778	0.00127	0.0025	0.00362	0.00731
974.3	0.000519936	0.000605872	0.00127	0.00258	0.00374	0.00728
974.4	0.000573497	0.000685194	0.00139	0.00265	0.00391	0.00752
974.5	0.000576763	0.000693504	0.00147	0.00283	0.00411	0.00792
974.6	0.000595052	0.00063609	0.00147	0.00286	0.00424	0.00809
974.7	0.000543451	0.000694259	0.00155	0.00288	0.00438	0.00797
974.8	0.000535612	0.000760739	0.00162	0.00299	0.00458	0.00832
974.9	0.000529734	0.000831751	0.00181	0.00331	0.0048	0.00883
975	0.00054737	0.000759983	0.00184	0.00348	0.00471	0.00906
975.1	0.000642735	0.000827974	0.00199	0.00365	0.0049	0.0095
975.2	0.0006767	0.000887655	0.00208	0.00396	0.00508	0.00979
975.3	0.000665596	0.000861214	0.00204	0.00403	0.00534	0.00985
975.4	0.000708707	0.000920894	0.00203	0.00416	0.00556	0.01017
975.5	0.000751164	0.001	0.00222	0.00437	0.00593	0.01053
975.6	0.000770759	0.00101	0.00227	0.00452	0.0062	0.01089
975.7	0.000894211	0.00112	0.00239	0.00463	0.00647	0.01107
975.8	0.000890292	0.00117	0.00254	0.00472	0.00669	0.0113
975.9	0.000944507	0.00114	0.0026	0.0047	0.00693	0.01126
976	0.000939281	0.00123	0.00267	0.00479	0.00684	0.01122
976.1	0.000956264	0.00135	0.00265	0.00477	0.00715	0.01135
976.2	0.000924911	0.00143	0.00269	0.00482	0.0073	0.01133
976.3	0.000938628	0.00141	0.0026	0.00483	0.00731	0.01148
976.4	0.000941241	0.00141	0.00263	0.00474	0.00697	0.01102
976.5	0.000938628	0.00137	0.00259	0.00457	0.00697	0.01054
976.6	0.000932096	0.0014	0.00256	0.00454	0.00699	0.01063
976.7	0.000896824	0.0013	0.00244	0.00445	0.0068	0.01052
976.8	0.00085502	0.00125	0.00245	0.00427	0.00669	0.01041
976.9	0.000726343	0.00122	0.00226	0.00381	0.00619	0.00965
977	0.000681926	0.00112	0.00206	0.00358	0.00575	0.00905
977.1	0.000683886	0.00105	0.00188	0.00337	0.00547	0.00885
977.2	0.000610729	0.000960178	0.0018	0.0033	0.00523	0.00856
977.3	0.000637509	0.00101	0.00176	0.00319	0.00514	0.00842
977.4	0.000612035	0.000924672	0.00161	0.00292	0.00499	0.00815
977.5	0.000540185	0.000771315	0.00147	0.00275	0.00457	0.00765
977.6	0.000506219	0.000688971	0.00138	0.00243	0.00415	0.00707
977.7	0.000489236	0.000671596	0.00133	0.00238	0.00388	0.00669
977.8	0.000450698	0.000608893	0.00127	0.00217	0.00381	0.00634
977.9	0.000376235	0.000563566	0.00125	0.00206	0.00363	0.00607
978	0.000404322	0.000571876	0.00115	0.00211	0.00351	0.006
978.1	0.000355986	0.000538636	0.00116	0.002	0.00327	0.00578
978.2	0.000391911	0.000474423	0.00115	0.00174	0.00315	0.00531
978.3	0.000362518	0.000480467	0.00104	0.00166	0.00295	0.00497
978.4	0.000367744	0.000488777	0.00108	0.00168	0.00281	0.00471
978.5	0.00035468	0.000537125	0.00111	0.00163	0.00277	0.00468
978.6	0.000378848	0.000592273	0.00104	0.00161	0.00266	0.00463
978.7	0.000331165	0.000598317	0.00101	0.0016	0.00241	0.00452
978.8	0.000336391	0.000612671	0.000915488	0.00154	0.00244	0.00445
978.9	0.000336391	0.000581697	0.00081199	0.00142	0.00238	0.00427
979	0.000289361	0.000630046	0.000820458	0.00127	0.00221	0.00416
979.1	0.000296546	0.000645155	0.000770591	0.00136	0.00215	0.00388
979.2	0.000305691	0.000539392	0.000750832	0.00141	0.00214	0.00375
979.3	0.00032594	0.000496331	0.000680265	0.00137	0.00204	0.00368
979.4	0.000303078	0.000412476	0.000623812	0.00138	0.00221	0.00351
979.5	0.000328552	0.000407943	0.000680265	0.0014	0.00208	0.00333
979.6	0.000249517	0.000349774	0.000640748	0.0014	0.00203	0.00334
979.7	0.000256702	0.000341464	0.000576767	0.00139	0.00192	0.00328
979.8	0.000290014	0.000355817	0.000456333	0.00125	0.00175	0.00316
979.9	0.00027891	0.000380747	0.000499614	0.00135	0.00181	0.00295
980	0.000307651	0.00035204	0.000570181	0.00133	0.00188	0.00326
980.1	0.000330512	0.000355817	0.000604053	0.00128	0.00199	0.00319
980.2	0.000326593	0.000279517	0.000670856	0.00125	0.002	0.00307
980.3	0.000329859	0.00034373	0.000688733	0.00112	0.00196	0.00329
980.4	0.000368397	0.000324844	0.000663329	0.00113	0.00187	0.00329
980.5	0.000429143	0.000283294	0.000597467	0.00115	0.00183	0.0033
980.6	0.000468334	0.000324088	0.00062193	0.0012	0.00178	0.00346
980.7	0.00042849	0.000346752	0.00060123	0.00127	0.00188	0.00351
980.8	0.000416079	0.000411721	0.000665211	0.00144	0.00185	0.00343
980.9	0.00036905	0.000352796	0.000694378	0.00148	0.00183	0.00342
981	0.000391911	0.000396612	0.000660506	0.00138	0.0019	0.00333
981.1	0.000386686	0.000423052	0.000667093	0.00133	0.002	0.00312
981.2	0.000389952	0.000412476	0.000658625	0.00129	0.00192	0.00313
981.3	0.000384726	0.000415498	0.000688733	0.0012	0.00197	0.00311
981.4	0.000374275	0.000416253	0.00076965	0.00116	0.00194	0.00323
981.5	0.000400403	0.000381503	0.000697201	0.00117	0.00189	0.00316
981.6	0.000445473	0.000383769	0.00064357	0.00112	0.00189	0.00324
981.7	0.000448085	0.000487266	0.000669915	0.00106	0.00187	0.00318
981.8	0.000408241	0.00043514	0.000683088	0.00113	0.00183	0.00304
981.9	0.00039779	0.0004019	0.000659565	0.00117	0.00176	0.00284
982	0.000403016	0.000404166	0.000655802	0.00123	0.0018	0.00278
982.1	0.000375582	0.000455537	0.000649216	0.00117	0.00174	0.00277
982.2	0.000410201	0.000412476	0.000586176	0.000950622	0.00169	0.00256
982.3	0.000419345	0.000420786	0.000561713	0.000981446	0.00167	0.00241
982.4	0.000448085	0.000485755	0.000462919	0.000919798	0.00176	0.00226
982.5	0.00047356	0.000483488	0.000497732	0.000943224	0.0018	0.00238
982.6	0.000406282	0.000500108	0.000498673	0.000954321	0.00175	0.00227
982.7	0.000349454	0.000488777	0.000454451	0.000955554	0.00152	0.00225
982.8	0.000364478	0.00049482	0.00036883	0.000918565	0.00141	0.00251
982.9	0.00036905	0.000422297	0.000386707	0.000901303	0.00135	0.0025
983	0.000359905	0.000540147	0.000366007	0.000930894	0.00132	0.00229
983.1	0.000305038	0.00045176	0.000353775	0.0009124	0.00133	0.0024
983.2	0.00032398	0.000462336	0.00030579	0.000895138	0.00132	0.0023
983.3	0.000291321	0.000315023	0.000272859	0.00101	0.00136	0.00245
983.4	0.000295893	0.000302936	0.000247455	0.00102	0.00144	0.0025
983.5	0.000374275	0.000322577	0.000333076	0.000941991	0.00144	0.00259
983.6	0.000340963	0.000284805	0.000388588	0.000813762	0.00138	0.00252
983.7	0.00034031	0.000280272	0.000321785	0.000634981	0.00134	0.00256
983.8	0.000267806	0.000290849	0.000314258	0.000540042	0.00147	0.00271
983.9	0.000322674	0.00036035	0.000375416	0.000517849	0.00141	0.00275
984	0.00035272	0.000339953	0.000364125	0.000563469	0.00136	0.0029
984.1	0.00039975	0.00038528	0.000304849	0.000648544	0.00138	0.00282
984.2	0.00035468	0.000345996	0.000294499	0.000715124	0.0014	0.00266
984.3	0.000322674	0.000322577	0.000254982	0.000679368	0.00148	0.00277
984.4	0.000258008	0.000336176	0.000265332	0.000814995	0.0014	0.00275
984.5	0.000306344	0.000327866	0.000296381	0.000674436	0.00139	0.00269
984.6	0.000293934	0.00030218	0.000240868	0.000683067	0.00139	0.00266
984.7	0.00027891	0.000322577	0.0002738	0.000731153	0.00141	0.00265
984.8	0.000317448	0.000362616	0.000215464	0.000715124	0.00144	0.00277
984.9	0.000312223	0.000386035	0.00024275	0.000753346	0.00131	0.00245
985	0.000321367	0.000503886	0.000254982	0.000773074	0.00136	0.00253
985.1	0.000236453	0.000400389	0.000209819	0.000941991	0.0015	0.00261
985.2	0.000277604	0.000373193	0.000187238	0.00105	0.0014	0.00271
985.3	0.000255396	0.000336931	0.000206055	0.00104	0.00142	0.00273
985.4	0.000303731	0.000375459	0.000165597	0.000948156	0.00159	0.00277
985.5	0.000259315	0.000414742	0.000149602	0.000953088	0.00165	0.00261
985.6	0.00028087	0.000347507	0.000129843	0.000932127	0.00145	0.00263
985.7	0.000303078	0.000366394	0.000118552	0.000798966	0.00142	0.0024
985.8	0.000289361	0.000323333	0.000243691	0.000826092	0.00161	0.00246
985.9	0.000289361	0.00026743	0.000217346	0.00083349	0.00174	0.00261
986	0.000306997	0.000354306	0.000269095	0.000728687	0.00174	0.00275
986.1	0.000299159	0.000305958	0.000278504	0.000673203	0.00182	0.00265
986.2	0.000288055	0.000302936	0.000270977	0.000741017	0.00179	0.00239
986.3	0.000273685	0.000237212	0.000344367	0.000721289	0.00179	0.0025
986.4	0.000321367	0.000240233	0.000364125	0.00078787	0.00166	0.00276
986.5	0.000320714	0.000233434	0.000287913	0.000780472	0.00164	0.0026
986.6	0.000315489	0.000243255	0.000244632	0.000695397	0.00155	0.00251
986.7	0.000295893	0.00026743	0.000261568	0.000557304	0.00156	0.00258
986.8	0.000269766	0.000316534	0.000297322	0.000584429	0.0016	0.0024
986.9	0.000291321	0.000286316	0.000321785	0.000770608	0.00148	0.00205
987	0.000284789	0.000323333	0.000293558	0.000769375	0.00151	0.00222
987.1	0.000256049	0.000283294	0.000382943	0.000776773	0.00156	0.00201
987.2	0.00032398	0.000278006	0.000488323	0.000832257	0.00158	0.00201
987.3	0.000303078	0.000338442	0.000491146	0.000741017	0.00161	0.00206
987.4	0.000312223	0.000333154	0.000439397	0.000855683	0.00154	0.00221
987.5	0.000271725	0.000340708	0.000423401	0.000798966	0.00155	0.00201
987.6	0.000321367	0.000297648	0.000355657	0.000902536	0.00157	0.0021
987.7	0.000276951	0.000295381	0.000341544	0.000895138	0.00175	0.00223
987.8	0.000324633	0.000287071	0.000378239	0.000834722	0.00176	0.00211
987.9	0.000287402	0.000322577	0.000290736	0.000861848	0.00166	0.00187
988	0.000321367	0.000287827	0.000268154	0.00084212	0.00156	0.002
988.1	0.000321367	0.000304447	0.00028509	0.000690465	0.0014	0.00206
988.2	0.000395177	0.000256853	0.000312376	0.000679368	0.00142	0.00196
988.3	0.000431103	0.000278006	0.000320844	0.000652243	0.00144	0.00192
988.4	0.000389299	0.000262141	0.000324608	0.000670737	0.0014	0.00218
988.5	0.000342269	0.000303691	0.000360362	0.000616486	0.00126	0.00218
988.6	0.000299812	0.000330887	0.000419638	0.000663339	0.00141	0.002
988.7	0.000315489	0.000287827	0.000435633	0.000704027	0.00114	0.00202
988.8	0.000387339	0.000252321	0.000395175	0.000770608	0.00115	0.00205
988.9	0.000409547	0.000290093	0.000415874	0.0007965	0.00105	0.002
989	0.000447432	0.000318045	0.000388588	0.000736085	0.000875141	0.00182
989.1	0.000442207	0.000312757	0.000409288	0.000758278	0.000812745	0.0018
989.2	0.000432409	0.000281028	0.000459155	0.000818694	0.00074075	0.00208
989.3	0.000335084	0.000314268	0.000469505	0.00076321	0.00059996	0.00223
989.4	0.00033835	0.000348263	0.000461978	0.000768142	0.000567962	0.00217
989.5	0.000312223	0.000294626	0.000449746	0.000764443	0.00059036	0.00204
989.6	0.000316795	0.000259875	0.000452569	0.000860615	0.000627158	0.00193
989.7	0.000364478	0.000284805	0.000402702	0.000752113	0.000604759	0.002
989.8	0.000325287	0.00031049	0.000393293	0.000720056	0.000702353	0.00209
989.9	0.000349454	0.000248543	0.000387648	0.000733619	0.000686354	0.00214
990	0.000269766	0.000213037	0.000356598	0.000670737	0.000731151	0.002
990.1	0.000284789	0.000143536	0.00038012	0.000586895	0.000854343	0.00193
990.2	0.000304385	0.000185085	0.000428106	0.000563469	0.000900739	0.00196
990.3	0.000329206	0.00021757	0.000388588	0.000610321	0.00108	0.00193
990.4	0.000299159	0.000248543	0.000389529	0.000667038	0.00106	0.00215
990.5	0.000290668	0.000200194	0.000435633	0.000660873	0.000916738	0.00222
990.6	0.000281523	0.000140514	0.000450687	0.000538809	0.00112	0.00209
990.7	0.000351414	0.000171487	0.000391411	0.000631282	0.00112	0.00198
990.8	0.000305038	0.000216814	0.000243691	0.000601691	0.00119	0.00202
990.9	0.000307651	0.000223613	0.000258745	0.000636214	0.00136	0.00219
991	0.000280217	0.000225124	0.000215464	0.000669504	0.00136	0.00225
991.1	0.000274338	0.000199439	0.000286972	0.000524013	0.00142	0.00205
991.2	0.000280217	0.000212282	0.000382002	0.000526479	0.0015	0.00192
991.3	0.00022143	0.000188863	0.000374475	0.000584429	0.00161	0.00201
991.4	0.000239066	0.00023419	0.000425283	0.000495655	0.0017	0.002
991.5	0.000218817	0.000248543	0.000399879	0.000546207	0.00173	0.00202
991.6	0.000269113	0.000283294	0.000426224	0.000634981	0.00174	0.00192
991.7	0.000303078	0.000236456	0.000364125	0.000623884	0.00178	0.00183
991.8	0.000287402	0.000247032	0.000396116	0.000685533	0.00169	0.00181
991.9	0.000290014	0.000262141	0.000384825	0.000658407	0.0018	0.00192
992	0.000315489	0.000296137	0.000381061	0.00061402	0.00176	0.00199
992.1	0.000323327	0.000287071	0.000393293	0.000584429	0.00174	0.00203
992.2	0.000295893	0.000305958	0.000319903	0.000590594	0.00178	0.00203
992.3	0.000251477	0.000286316	0.000383884	0.000549906	0.00176	0.00191
992.4	0.000273032	0.000260631	0.000415874	0.000574565	0.00167	0.00192
992.5	0.000260621	0.000279517	0.000415874	0.000512917	0.00165	0.00192
992.6	0.000301772	0.000265919	0.000482678	0.000496888	0.00167	0.002
992.7	0.000301119	0.000272718	0.00047421	0.000505519	0.00157	0.00197
992.8	0.00032594	0.000222103	0.000395175	0.000527712	0.0015	0.00199
992.9	0.000300465	0.000185085	0.000437515	0.000597992	0.00158	0.00208
993	0.000282176	0.000165444	0.000511845	0.000649777	0.00148	0.00205
993.1	0.000276951	0.000172998	0.000550422	0.000601691	0.00138	0.00209
993.2	0.00023776	0.00022588	0.000599348	0.000641146	0.00159	0.00212
993.3	0.000252783	0.000207749	0.000636043	0.000675669	0.0015	0.00199
993.4	0.000270419	0.000255342	0.000751773	0.000597992	0.00153	0.00188
993.5	0.000256049	0.00026743	0.000677442	0.000575798	0.0014	0.00186
993.6	0.00021947	0.000269696	0.000620989	0.000537576	0.00141	0.00179
993.7	0.000235147	0.000300669	0.000573003	0.000639913	0.0013	0.00178
993.8	0.000246904	0.000270451	0.000519373	0.000590594	0.00136	0.00172
993.9	0.000198568	0.000247032	0.000477032	0.00051415	0.00148	0.0019
994	0.000197915	0.000274229	0.00037918	0.000494422	0.00155	0.00171
994.1	0.000222083	0.00029387	0.000361303	0.000503053	0.00131	0.00177
994.2	0.000248211	0.000199439	0.000277563	0.000490723	0.00124	0.00158
994.3	0.000211632	0.000219836	0.000230519	0.000435239	0.00128	0.0015
994.4	0.000232534	0.00016771	0.000195706	0.000414279	0.00132	0.00155
994.5	0.000199875	0.000188107	0.000201351	0.00042291	0.00125	0.00165
994.6	0.000240372	0.00021757	0.000246514	0.000392085	0.00138	0.00157
994.7	0.000225349	0.000244766	0.00022111	0.000361261	0.00123	0.00151
994.8	0.000211632	0.000299159	0.000172183	0.000436472	0.00112	0.0018
994.9	0.00023776	0.000339197	0.000182533	0.000536343	0.00111	0.00175
995	0.000253436	0.000316534	0.000167479	0.00054744	0.00108	0.00199
995.1	0.000271072	0.000283294	0.000250277	0.000654708	0.00115	0.00234
995.2	0.000269766	0.00026894	0.000266272	0.000711425	0.00117	0.00219
995.3	0.000199875	0.000203972	0.000264391	0.00055977	0.00124	0.00211
995.4	0.000218164	0.000203216	0.000143016	0.000491956	0.00133	0.00173
995.5	0.000236453	0.000188863	0.000245573	0.000419211	0.00135	0.00169
995.6	0.000220124	0.000193395	0.000268154	0.000308243	0.00135	0.00144
995.7	0.000240372	0.0002425	0.000247455	0.000263856	0.00147	0.00134
995.8	0.000258008	0.000152601	0.000246514	0.000320573	0.00136	0.00129
995.9	0.00019073	0.000199439	0.000306731	0.000268788	0.00147	0.00116
996	0.000238413	0.000173754	0.000238987	0.000233032	0.00148	0.0011
996.1	0.000289361	0.000213793	0.000202292	0.000350164	0.00157	0.00108
996.2	0.000282829	0.000154112	0.000245573	0.000282351	0.00144	0.00132
996.3	0.000203794	0.000123894	0.000248396	0.000347698	0.00146	0.00117
996.4	0.000220124	0.000114073	0.000224873	0.000366193	0.00146	0.00146
996.5	0.000273032	9.82086e-05	0.000218287	0.000332903	0.00126	0.00154
996.6	0.000286749	6.8746e-05	0.000270977	0.000380989	0.00122	0.00158
996.7	0.000301119	6.34579e-05	0.000344367	0.000327971	0.00106	0.00141
996.8	0.000273685	2.3419e-05	0.000288854	0.00033167	0.00115	0.00142
996.9	0.000268459	5.28816e-06	0.00033778	0.000347698	0.00118	0.00155
997	0.000214898	1.66199e-05	0.000250277	0.000406881	0.00123	0.0013
997.1	0.000254089	8.23441e-05	0.000257804	0.000458666	0.00124	0.00131
997.2	0.000252783	8.91432e-05	0.000212642	0.00047716	0.00123	0.00136
997.3	0.000245598	7.78114e-05	0.00021076	0.000527712	0.00124	0.00149
997.4	0.000237106	0.000108785	0.000185356	0.000654708	0.00114	0.00131
997.5	0.000249517	0.000100475	0.000153365	0.000567167	0.000948736	0.00136
997.6	0.000263234	9.36759e-05	0.00020041	0.000563469	0.00102	0.0013
997.7	0.000201181	5.3637e-05	0.000159952	0.000499354	0.000995133	0.00145
997.8	0.000166562	5.66588e-05	0.000108203	0.000594293	0.000972735	0.00144
997.9	0.000155458	6.42133e-05	0.000114789	0.000581963	0.00112	0.0013
998	0.00014762	0.000116339	0.00022111	0.000569633	0.00127	0.00146
998.1	0.000148926	7.7056e-05	0.000254041	0.000584429	0.00112	0.00144
998.2	0.000163296	0.000120117	0.000222991	0.000674436	0.00116	0.0014
998.3	0.000199222	0.0001594	0.000270036	0.000761977	0.00119	0.00141
998.4	0.000197262	0.000142025	0.000267213	0.000876644	0.00121	0.00111
998.5	0.00020706	0.000248543	0.000204174	0.00085445	0.0013	0.00143
998.6	0.000212939	0.000234945	6.68033e-05	0.000969117	0.00121	0.00143
998.7	0.000199875	0.000280272	2.44632e-05	0.000977747	0.00122	0.00104
998.8	0.000203794	0.000355062	2.82268e-05	0.00109	0.00126	0.000938137
998.9	0.000215551	0.000354306	8.46803e-06	0.00111	0.00119	0.000892374
999	0.000189424	0.000294626	2.82268e-05	0.00107	0.00127	0.000594916
999.1	0.000148273	0.000307468	7.99758e-05	0.00101	0.00114	0.000840371
999.2	0.000218817	0.00036035	7.99758e-05	0.00104	0.00103	0.000913176
999.3	0.000160031	0.000391323	0.000132666	0.000906235	0.00103	0.000755086
999.4	0.000201181	0.000331643	8.7503e-05	0.000885274	0.000921538	0.000532512
999.5	0.000207713	0.000305958	5.08082e-05	0.000853217	0.00089914	0.000569955
999.6	0.000237106	0.000286316	7.15078e-05	0.000897604	0.000924738	0.000584516
999.7	0.000222083	0.000243255	9.50301e-05	0.00077554	0.00089754	0.000522112
999.8	0.0002051	0.000235701	4.23401e-05	0.000675669	0.00107	0.000707243
999.9	0.000253436	0.000320311	1.50543e-05	0.000530178	0.00121	0.000480509
1000	0.000183545	0.000336176	2.6345e-05	0.00058073	0.00113	0.000636519
1000.1	0.000213592	0.00031049	4.23401e-05	0.000525246	0.00126	0.000526272
1000.2	0.000199875	0.000292359	1.7877e-05	0.000604157	0.00117	0.000584516
1000.3	0.000216858	0.000352796	4.51628e-05	0.000562236	0.00123	0.000567875
1000.4	0.000244291	0.000290093	0.000121375	0.000438938	0.00134	0.000520032
1000.5	0.000180279	0.00025081	0.000159011	0.000373591	0.00131	0.000601157
1000.6	0.000183545	0.000237212	0.00019006	0.000367426	0.0013	0.00065524
1000.7	0.000167216	0.000213037	0.000206996	0.00038592	0.00129	0.000596996
1000.8	0.00014958	0.00018433	0.000237105	0.000345232	0.00139	0.000707243
1000.9	0.000138475	0.000214548	0.00017877	0.000382222	0.0012	0.000667721
1001	0.000165256	0.000244011	0.000191001	0.000358795	0.00112	0.000596996
1001.1	0.000183545	0.0002425	0.000165597	0.000363727	0.00114	0.000636519
1001.2	0.000154152	0.000225124	0.000198528	0.00039825	0.00107	0.000763406
1001.3	0.000159377	0.000204727	0.000229578	0.000413046	0.00115	0.00109
1001.4	0.000112348	0.00019264	0.000283209	0.000520314	0.00105	0.00135
1001.5	0.000127371	0.000201705	0.000220169	0.000446336	0.00102	0.00113
1001.6	0.000153499	0.000181308	0.000133607	0.000413046	0.00124	0.00109
1001.7	0.00013129	0.000155623	0.000106321	0.000482092	0.00108	0.0011
1001.8	0.000113654	0.000132204	0.000162774	0.000685533	0.00109	0.00124
1001.9	0.000159377	0.000106519	0.000164656	0.00086678	0.000983934	0.00128
1002	0.00014762	0.000144291	0.000228637	0.000728687	0.00104	0.00145
1002.1	0.000135209	0.000139758	0.000175006	0.000630049	0.00124	0.00135
1002.2	0.000129331	4.38161e-05	0.000202292	0.00062635	0.00125	0.00109
1002.3	0.00014566	7.32787e-05	0.000156188	0.000586895	0.00132	0.00121
1002.4	0.000138475	8.30996e-05	0.000113848	0.000602924	0.00127	0.00131
1002.5	6.46654e-05	0.000122383	0.000114789	0.000612787	0.00113	0.00113
1002.6	4.63762e-05	0.00014278	0.00021076	0.00069663	0.000995133	0.00101
1002.7	3.39657e-05	0.000194151	0.000164656	0.000728687	0.00115	0.00107
1002.8	6.07463e-05	0.000105008	0.000220169	0.000689232	0.000967935	0.000888214
1002.9	6.07463e-05	0.000101986	0.000252159	0.000602924	0.00104	0.000846611
1003	6.3359e-05	9.66977e-05	0.000266272	0.000432773	0.00089754	0.000948538
1003.1	0.000114961	0.000100475	0.000227696	0.000348931	0.000753549	0.000840371
1003.2	0.000130637	0.000111807	0.00028509	0.000351397	0.000707152	0.000886134
1003.3	0.000154805	0.000130693	0.000277563	0.000297146	0.00073755	0.00112
1003.4	8.62205e-05	0.000128427	0.000214523	0.000258924	0.000783947	0.00113
1003.5	7.05441e-05	0.000210771	0.000250277	0.00028605	0.000846343	0.00131
1003.6	0.000134556	0.000154112	0.000258745	0.000256458	0.000972735	0.0014
1003.7	8.49142e-05	0.000172243	0.000123257	0.000295913	0.000753549	0.00139
1003.8	4.96421e-05	0.000287827	7.24487e-05	0.000314408	0.000815945	0.00124
1003.9	6.13995e-05	0.000247032	8.7503e-05	0.000404415	0.000945536	0.00135
1004	6.3359e-05	0.000210015	0.000122316	0.000362494	0.000937537	0.00131
1004.1	5.81335e-05	0.00025081	4.98673e-05	0.000314408	0.00089434	0.00121
1004.2	0.000116267	0.00026743	0.000104439	0.000343999	0.000868742	0.0013
1004.3	0.000137169	0.000187352	8.7503e-05	0.000281118	0.000934337	0.00112
1004.4	0.000143048	0.000182064	6.68033e-05	0.00036496	0.000862342	0.00124
1004.5	0.000155458	0.000213037	6.9626e-05	0.000507985	0.000761549	0.00126
1004.6	0.000139129	0.000203972	5.83353e-05	0.00042291	0.000811145	0.00116
1004.7	0.000145007	0.000237967	5.269e-05	0.000505519	0.000961535	0.00118
1004.8	0.000151539	0.000249299	7.05669e-05	0.000590594	0.000947136	0.00114
1004.9	0.000184198	0.000320311	0.000102557	0.000516616	0.00103	0.000854932
1005	0.000138475	0.000307468	9.31483e-05	0.000541275	0.00125	0.000719724
1005.1	0.000136516	0.000179042	0.000109143	0.000618952	0.00115	0.000580355
1005.2	0.000128678	0.000239478	0.000153365	0.000552372	0.00121	0.000796688
1005.3	0.000128678	0.000187352	0.000169361	0.000642379	0.00124	0.00105
1005.4	7.25036e-05	0.000181308	0.000231459	0.000726221	0.0011	0.000975579
1005.5	0.000112348	0.000156378	0.000236164	0.000733619	0.00108	0.00103
1005.6	0.000129331	0.000144291	0.000209819	0.000728687	0.0011	0.000919416
1005.7	0.000114308	7.93223e-05	0.000157129	0.000594293	0.000980734	0.00108
1005.8	0.000111042	9.89641e-05	0.000127961	0.00038592	0.000987134	0.000940217
1005.9	0.000118227	0.000136737	2.72859e-05	0.000337835	0.00103	0.000958938
1006	0.000105163	0.000219836	5.17491e-05	0.000337835	0.000918338	0.00115
1006.1	7.57696e-05	0.000219836	6.9626e-05	0.000374824	0.000953536	0.00103
1006.2	9.1446e-05	0.000173754	3.4813e-05	0.00043154	0.000995133	0.00116
1006.3	8.23014e-05	0.000106519	4.04584e-05	0.000415512	0.000983934	0.00139
1006.4	4.89889e-05	0.000158645	9.22074e-05	0.000475927	0.001	0.00121
1006.5	3.8538e-05	0.000166199	0.000186297	0.000498121	0.000990333	0.00135
1006.6	8.88333e-05	0.000174509	6.49216e-05	0.000499354	0.00101	0.00133
1006.7	0.000135209	0.000170732	4.89264e-05	0.000490723	0.00102	0.00114
1006.8	0.000161337	0.000197928	5.269e-05	0.000562236	0.000948736	0.00128
1006.9	0.000178973	0.000191884	7.43305e-05	0.000653476	0.001	0.0013
1007	0.000180932	0.000223613	7.05669e-05	0.000657174	0.00113	0.00151
1007.1	0.000146967	0.000210015	9.40892e-05	0.000702794	0.00114	0.00132
1007.2	0.000135863	0.000141269	0.000167479	0.000691698	0.00116	0.00121
1007.3	0.000139129	0.000136737	0.000194765	0.000721289	0.00108	0.00116
1007.4	0.000173747	0.000162422	0.000216405	0.000839654	0.00116	0.00107
1007.5	0.000114961	9.44313e-05	0.000226755	0.000829791	0.0011	0.00115
1007.6	0.000128024	9.44313e-05	0.000251218	0.000754579	0.0013	0.00132
1007.7	0.000152845	0.00020095	0.000264391	0.000577031	0.00132	0.0015
1007.8	0.000135209	0.000148068	0.000225814	0.000596759	0.00123	0.00175
1007.9	0.00013129	0.00015109	0.000174065	0.000647311	0.00118	0.00165
1008	0.00019073	0.000202461	0.000261568	0.00061402	0.00132	0.00168
1008.1	0.000177013	0.000191884	0.000296381	0.00076321	0.00114	0.00156
1008.2	0.000182892	0.000163933	0.000299204	0.000757045	0.00113	0.00152
1008.3	0.000153499	0.000105763	0.000352835	0.000774307	0.00119	0.00145
1008.4	0.000138475	9.44313e-05	0.000297322	0.000792801	0.00121	0.00136
1008.5	0.000115614	0.000135981	0.000362244	0.000630049	0.00106	0.00121
1008.6	9.01396e-05	9.51868e-05	0.000352835	0.000541275	0.000963135	0.00113
1008.7	7.44632e-05	9.59422e-05	0.000330253	0.000538809	0.000817545	0.00115
1008.8	5.81335e-05	0.000122383	0.000341544	0.00052278	0.000793547	0.0014
1008.9	7.83823e-05	0.000120872	0.000377298	0.000549906	0.000827144	0.00163
1009	0.000122799	0.00015109	0.00038012	0.000574565	0.000785547	0.00148
1009.1	0.000197915	0.000119361	0.000321785	0.000601691	0.000681554	0.00135
1009.2	0.000186158	0.000101986	0.000364125	0.000543741	0.000617559	0.00144
1009.3	0.00016395	0.000138247	0.000346248	0.000541275	0.000755149	0.00156
1009.4	0.000126065	0.000141269	0.000384825	0.000435239	0.000819145	0.00165
1009.5	0.000129331	0.000145047	0.000310494	0.000515383	0.000756749	0.00163
1009.6	9.60183e-05	0.000108029	0.000367889	0.000408114	0.000727951	0.0017
1009.7	0.00010255	0.000179042	0.000365066	0.000437705	0.000822345	0.00183
1009.8	5.6174e-05	0.000194151	0.000399879	0.000459899	0.000767948	0.00216
1009.9	3.13529e-05	0.000254587	0.000371652	0.00050182	0.000585561	0.00213
1010	4.76826e-05	0.000161666	0.000288854	0.000505519	0.000572762	0.00205
1010.1	5.09485e-05	0.000166955	0.000197587	0.000531411	0.000564762	0.00194
1010.2	6.79313e-05	0.000169976	0.000173124	0.000578264	0.000531164	0.00187
1010.3	9.53651e-05	0.000133715	0.000142075	0.000579497	0.000540764	0.00183
1010.4	0.000178973	0.000179042	9.31483e-05	0.000553605	0.000702353	0.00169
1010.5	0.000138475	0.000216059	8.09167e-05	0.000430307	0.000827144	0.00166
1010.6	0.00014566	0.000177531	0.000120434	0.00043154	0.000871941	0.0016
1010.7	0.000128024	0.000154112	9.69119e-05	0.000277419	0.000879941	0.00152
1010.8	0.000169828	0.00017602	9.40892e-05	0.000135627	0.000931137	0.00158
1010.9	0.000177013	0.000204727	7.52714e-05	0.00021577	0.000811145	0.0018
1011	0.000197262	0.000196417	8.93848e-05	0.000278652	0.000884741	0.00167
1011.1	0.000184852	0.000166199	6.68033e-05	0.000356329	0.000868742	0.00157
1011.2	0.000210979	0.000204727	0.000130784	0.00036496	0.000838344	0.00157
1011.3	0.000195303	0.000197173	7.43305e-05	0.000417978	0.000667155	0.00156
1011.4	0.000148273	0.000194906	8.18576e-05	0.000353863	0.000619158	0.00149
1011.5	0.000139129	0.000148824	7.90349e-05	0.000357562	0.000651156	0.00141
1011.6	0.000100591	0.000130693	8.37394e-05	0.000447569	0.000689554	0.00143
1011.7	7.77291e-05	0.000188107	5.73944e-05	0.000435239	0.000657556	0.00138
1011.8	9.60183e-05	0.000194906	0.000114789	0.000374824	0.000494367	0.00152
1011.9	5.2908e-05	0.000189618	0.000197587	0.000293447	0.000427171	0.00171
1012	9.47119e-05	0.000211526	0.00015807	0.000191111	0.000390374	0.00174
1012.1	0.000107122	0.000243255	0.000181592	0.000263856	0.000287981	0.0017
1012.2	5.55208e-05	0.000203972	0.000189119	0.000270021	0.000435171	0.00178
1012.3	6.98909e-05	0.00020095	0.000255923	0.000325505	0.000564762	0.00189
1012.4	8.88333e-05	0.000238722	0.000246514	0.000351397	0.00059836	0.00183
1012.5	5.74803e-05	0.000191884	0.000208878	0.000337835	0.000355176	0.00222
1012.6	6.66249e-05	0.000252321	0.000187238	0.00042291	0.000359976	0.0019
1012.7	9.73247e-05	0.0002425	0.000259686	0.000372358	0.000507166	0.00178
1012.8	6.92377e-05	0.000298403	0.000234282	0.00035263	0.000423972	0.0016
1012.9	5.16017e-05	0.000324844	0.000259686	0.00031934	0.000543963	0.00155
1013	6.98909e-05	0.000289338	0.000230519	0.000445103	0.00059036	0.00162
1013.1	9.73247e-05	0.000315023	0.000261568	0.000419211	0.000577561	0.00149
1013.2	5.74803e-05	0.000345241	0.000269095	0.000362494	0.000638357	0.00142
1013.3	5.87867e-05	0.000273473	0.000234282	0.000330437	0.000606359	0.00139
1013.4	3.46188e-05	0.000274984	0.000214523	0.000413046	0.000611159	0.00146
1013.5	6.3359e-05	0.000320311	0.000230519	0.000458666	0.000819145	0.00138
1013.6	4.96421e-05	0.000364127	0.000238987	0.000393318	0.00089114	0.00142
1013.7	3.33125e-05	0.000331643	0.000187238	0.000371125	0.000764749	0.00141
1013.8	5.74803e-05	0.00031049	0.000265332	0.00035263	0.00060156	0.00127
1013.9	8.62205e-05	0.000288582	0.00032743	0.000347698	0.000729551	0.000965179
1014	8.23014e-05	0.000271207	0.00034813	0.000459899	0.000772748	0.00101
1014.1	0.000116267	0.000190374	0.000235223	0.000543741	0.00089754	0.00104
1014.2	0.000160684	0.00015109	0.000308613	0.000551139	0.000974335	0.00103
1014.3	0.000152192	0.000137492	0.00028509	0.000531411	0.000974335	0.00108
1014.4	0.000101244	0.000163177	0.000310494	0.000620185	0.00103	0.000969339
1014.5	0.000108429	0.00022588	0.000382002	0.000642379	0.00107	0.000715564
1014.6	9.73247e-05	0.000265163	0.000403643	0.000599225	0.00116	0.000648999
1014.7	0.000107122	0.000281783	0.000354716	0.000436472	0.00105	0.000946458
1014.8	0.000134556	0.0002425	0.000365066	0.000532644	0.00116	0.000996381
1014.9	0.000126065	0.000238722	0.000385766	0.000569633	0.000916738	0.00099014
1015	0.000156765	0.000170732	0.000442219	0.000589361	0.000860742	0.000921496
1015.1	0.000111042	0.000179797	0.000466683	0.000648544	0.000814345	0.00108
1015.2	0.000125412	0.000172998	0.000490205	0.000715124	0.000908739	0.00107
1015.3	0.000121493	0.000161666	0.000429988	0.000733619	0.000849543	0.00102
1015.4	9.73247e-05	0.000156378	0.000416815	0.000724988	0.000926338	0.000865333
1015.5	0.000103203	0.000224369	0.000397997	0.000736085	0.000921538	0.000879893
1015.6	0.000150886	0.000221347	0.000419638	0.000646078	0.000905539	0.0009839
1015.7	0.000175707	0.000203216	0.000472328	0.000711425	0.00104	0.000911095
1015.8	0.000185505	0.000154867	0.000419638	0.000590594	0.00105	0.000671881
1015.9	0.000160684	7.78114e-05	0.000458215	0.000699095	0.00101	0.000628198
1016	8.62205e-05	8.46105e-05	0.000444101	0.00084212	0.00114	0.000609477
1016.1	7.51164e-05	0.000144291	0.000546658	0.000706493	0.00102	0.0011
1016.2	8.36078e-05	0.000116339	0.000574885	0.000745948	0.0011	0.0012
1016.3	8.4261e-05	0.000162422	0.000454451	0.000792801	0.00113	0.00131
1016.4	5.42144e-05	0.000189618	0.000527841	0.000692931	0.000934337	0.00147
1016.5	6.00931e-05	0.000178286	0.000599348	0.00063868	0.000980734	0.00136
1016.6	0.000130637	0.000172998	0.000608757	0.000673203	0.000990333	0.00141
1016.7	0.000120839	0.000168466	0.000541013	0.000715124	0.00103	0.00132
1016.8	0.000115614	0.000112562	0.000497732	0.000673203	0.00114	0.00117
1016.9	0.000161337	9.36759e-05	0.000450687	0.000733619	0.00121	0.00103
1017	0.000194649	0.00012616	0.000350012	0.000728687	0.00113	0.00115
1017.1	0.000195956	0.000175265	0.000351894	0.000806364	0.00104	0.00125
1017.2	0.000232534	0.00022588	0.00030579	0.000765676	0.000987134	0.00128
1017.3	0.00025213	0.000231168	0.000261568	0.000890206	0.000927938	0.00112
1017.4	0.000237106	0.000243255	0.000284149	0.000845819	0.0012	0.00125
1017.5	0.000265847	0.000262897	0.000371652	0.000726221	0.00122	0.00121
1017.6	0.00025213	0.000334665	0.000318022	0.000708959	0.00114	0.00118
1017.7	0.000186158	0.0003188	0.000334958	0.000789102	0.00114	0.00108
1017.8	0.000201834	0.00032711	0.000382002	0.000902536	0.00111	0.00121
1017.9	0.000158071	0.000323333	0.000353775	0.000812529	0.00117	0.00123
1018	0.000137169	0.000349774	0.000319903	0.000860615	0.00105	0.00136
1018.1	0.000187464	0.000429851	0.00032649	0.000847052	0.00106	0.00145
1018.2	0.000220124	0.000431362	0.000250277	0.00093336	0.001	0.00156
1018.3	0.000220124	0.000377725	0.000226755	0.000805131	0.00101	0.00165
1018.4	0.000261274	0.0004019	0.000222991	0.000663339	0.00104	0.00164
1018.5	0.000248211	0.000456292	0.000335899	0.000620185	0.00101	0.00162
1018.6	0.000224043	0.00048651	0.0002738	0.000602924	0.00103	0.00165
1018.7	0.000232534	0.000445716	0.000241809	0.000533877	0.00106	0.00145
1018.8	0.000263887	0.000407943	0.000241809	0.000445103	0.000934337	0.00155
1018.9	0.00022339	0.000365638	0.000217346	0.00058073	0.000839944	0.00154
1019	0.000258008	0.000345241	0.00028509	0.000616486	0.000711952	0.00163
1019.1	0.000179626	0.000356573	0.000361303	0.000589361	0.000663955	0.00173
1019.2	0.000229268	0.000369415	0.000475151	0.000623884	0.000660756	0.00183
1019.3	0.000139782	0.000359595	0.00058053	0.000731153	0.000694353	0.00198
1019.4	0.000109735	0.000366394	0.000614403	0.000761977	0.000583961	0.00206
1019.5	0.000143048	0.000315778	0.000509023	0.000807597	0.000635157	0.00204
1019.6	0.000101897	0.000364127	0.000478914	0.000759511	0.000708752	0.00217
1019.7	9.34056e-05	0.000353551	0.000550422	0.000648544	0.000902339	0.0017
1019.8	9.73247e-05	0.000371682	0.000585235	0.000612787	0.00106	0.0015
1019.9	9.86311e-05	0.000379236	0.000525959	0.000616486	0.00116	0.00132
1020	0.000114308	0.000362616	0.000523136	0.000586895	0.00116	0.00149
1020.1	9.92842e-05	0.000366394	0.000626634	0.000515383	0.00122	0.0016
1020.2	9.1446e-05	0.000349774	0.000618166	0.000531411	0.00124	0.00165
1020.3	0.000159377	0.000326355	0.00056924	0.000432773	0.00124	0.00165
1020.4	0.000239066	0.000340708	0.000473269	0.000393318	0.00128	0.00181
1020.5	0.000261274	0.00035204	0.000489264	0.000600458	0.00123	0.00153
1020.6	0.000271725	0.000299914	0.000475151	0.000532644	0.00129	0.00155
1020.7	0.00029524	0.000333909	0.000469505	0.000589361	0.00129	0.00152
1020.8	0.000286749	0.000326355	0.00057959	0.000546207	0.00133	0.00147
1020.9	0.000253436	0.000315778	0.000638866	0.0004562	0.00132	0.00152
1021	0.000194649	0.000404166	0.000525959	0.000499354	0.00137	0.00162
1021.1	0.000202488	0.000392834	0.00047421	0.000591827	0.00137	0.00175
1021.2	0.000260621	0.000398123	0.000442219	0.000505519	0.00138	0.00198
1021.3	0.000269766	0.00035204	0.000511845	0.000579497	0.00123	0.0017
1021.4	0.000301119	0.000370926	0.000479855	0.000585662	0.00124	0.00174
1021.5	0.000239066	0.00036866	0.000491146	0.000665805	0.00125	0.00166
1021.6	0.000233187	0.000378481	0.000458215	0.000621418	0.00122	0.00164
1021.7	0.000301772	0.000423808	0.000508082	0.000601691	0.00132	0.00188
1021.8	0.000331818	0.000412476	0.000554186	0.000642379	0.00143	0.00201
1021.9	0.000314182	0.000350529	0.000577708	0.000538809	0.00146	0.00196
1022	0.000356639	0.00032711	0.000596526	0.000488257	0.00131	0.00214
1022.1	0.000320714	0.000332398	0.000477973	0.000371125	0.0013	0.00195
1022.2	0.000277604	0.000327866	0.000498673	0.000401949	0.00128	0.00184
1022.3	0.000246904	0.000333909	0.000493028	0.000414279	0.0013	0.00188
1022.4	0.0002665	0.000346752	0.000493028	0.000384687	0.00139	0.00178
1022.5	0.000286749	0.000329377	0.0005062	0.000283584	0.00144	0.00172
1022.6	0.000284136	0.00034373	0.000557949	0.000272487	0.00154	0.00167
1022.7	0.000274991	0.000338442	0.000641688	0.000293447	0.00158	0.00193
1022.8	0.000313529	0.000350529	0.000612521	0.000372358	0.00149	0.00201
1022.9	0.000272378	0.000354306	0.000648275	0.000367426	0.00155	0.002
1023	0.000274991	0.000396612	0.000634161	0.000426609	0.00147	0.00215
1023.1	0.000271072	0.000336931	0.000616284	0.000409347	0.00153	0.00217
1023.2	0.000262581	0.000315778	0.000721664	0.00048949	0.00172	0.00214
1023.3	0.000271725	0.000333154	0.000735778	0.000450035	0.00176	0.00215
1023.4	0.000226655	0.000355062	0.000806345	0.000482092	0.00182	0.0021
1023.5	0.000181586	0.000349018	0.000819517	0.000583196	0.00188	0.00208
1023.6	0.000276298	0.000399633	0.000867503	0.000864314	0.00177	0.00202
1023.7	0.00028087	0.000344486	0.000804463	0.000946923	0.00179	0.00202
1023.8	0.000298506	0.00027574	0.000873148	0.000988844	0.00192	0.00201
1023.9	0.000287402	0.000284805	0.000779059	0.00101	0.0019	0.00181
1024	0.00028087	0.000294626	0.000812931	0.000861848	0.00185	0.00164
1024.1	0.000267806	0.000328621	0.000760241	0.000806364	0.0018	0.00185
1024.2	0.000237106	0.0003188	0.000623812	0.000865547	0.00168	0.00177
1024.3	0.000310916	0.000409454	0.00062193	0.000911167	0.00168	0.00199
1024.4	0.000319408	0.00045327	0.000606875	0.000876644	0.00159	0.00206
1024.5	0.000317448	0.000392079	0.000616284	0.000865547	0.00165	0.00255
1024.6	0.000278257	0.000431362	0.000639807	0.000828558	0.00175	0.00222
1024.7	0.000315489	0.000444205	0.000676501	0.000944457	0.00191	0.00227
1024.8	0.000401056	0.000405677	0.000676501	0.000941991	0.00185	0.00234
1024.9	0.000433715	0.000392834	0.000700024	0.000864314	0.00168	0.00231
1025	0.000407588	0.00042683	0.000642629	0.000966651	0.00157	0.00244
1025.1	0.00036709	0.00041021	0.000642629	0.00103	0.00159	0.00226
1025.2	0.000373622	0.000414742	0.000609698	0.00105	0.00162	0.00255
1025.3	0.000320061	0.000379236	0.000610639	0.00114	0.00174	0.00253
1025.4	0.000323327	0.0004019	0.000608757	0.00114	0.0017	0.0024
1025.5	0.000388646	0.000378481	0.000614403	0.00125	0.00175	0.0024
1025.6	0.000375582	0.000426074	0.000606875	0.00139	0.00178	0.00258
1025.7	0.000394524	0.000410965	0.000668033	0.00132	0.00199	0.00252
1025.8	0.000363824	0.000437406	0.000794113	0.00136	0.00189	0.00258
1025.9	0.000398443	0.000432118	0.000773413	0.0013	0.00188	0.00259
1026	0.000418039	0.000476689	0.000803522	0.00128	0.00185	0.00263
1026.1	0.000345535	0.000483488	0.000790349	0.00121	0.0019	0.00263
1026.2	0.000350761	0.000457048	0.000776236	0.000835955	0.00176	0.00258
1026.3	0.000353374	0.000492554	0.000835512	0.000908701	0.00167	0.00267
1026.4	0.00038538	0.000531082	0.000902316	0.000845819	0.0017	0.00274
1026.5	0.000422611	0.000500864	0.000887261	0.000929661	0.00173	0.0028
1026.6	0.00036905	0.000471401	0.000853389	0.000895138	0.00157	0.00278
1026.7	0.000298506	0.000548457	0.000851507	0.000864314	0.00159	0.00281
1026.8	0.00036709	0.000574143	0.000889143	0.000865547	0.00163	0.00269
1026.9	0.00041216	0.00054468	0.00092772	0.000856916	0.00167	0.00271
1027	0.000404975	0.000504641	0.00102	0.000865547	0.00161	0.00271
1027.1	0.000404975	0.000596051	0.00104	0.00088774	0.00169	0.00293
1027.2	0.000444166	0.000611915	0.000946538	0.000907468	0.00156	0.00306
1027.3	0.000408894	0.000632312	0.000955006	0.00108	0.0016	0.00297
1027.4	0.000438288	0.000690482	0.000982291	0.00109	0.00163	0.00282
1027.5	0.00052908	0.000657242	0.000976646	0.000971582	0.00166	0.00264
1027.6	0.000580029	0.000636845	0.000984173	0.000974048	0.00176	0.00255
1027.7	0.000575457	0.000658753	0.000911725	0.00102	0.00167	0.00229
1027.8	0.000517323	0.000638356	0.000899493	0.00107	0.00179	0.00237
1027.9	0.000566965	0.000668574	0.000884439	0.00111	0.00165	0.00233
1028	0.000587214	0.000672351	0.000928661	0.00117	0.00168	0.00233
1028.1	0.000604197	0.000676884	0.00104	0.00126	0.00176	0.00245
1028.2	0.000620526	0.000676128	0.000983232	0.00119	0.00186	0.00258
1028.3	0.000651226	0.000630801	0.000961592	0.00113	0.00185	0.00264
1028.4	0.000642082	0.000678395	0.000900434	0.00115	0.00182	0.00291
1028.5	0.000682579	0.000750163	0.000937129	0.00137	0.00183	0.00299
1028.6	0.000698256	0.000784158	0.000952183	0.00129	0.00188	0.00317
1028.7	0.000727649	0.000815131	0.00092772	0.00116	0.002	0.00326
1028.8	0.000746591	0.000839306	0.00102	0.00128	0.00212	0.0032
1028.9	0.00081191	0.00079549	0.0011	0.00129	0.00232	0.00342
1029	0.000789048	0.000764516	0.00117	0.00149	0.00227	0.00358
1029.1	0.000824974	0.000747896	0.0012	0.00149	0.0022	0.00347
1029.2	0.000859592	0.000798511	0.00121	0.00147	0.0022	0.00338
1029.3	0.000848488	0.000760739	0.00118	0.00156	0.00234	0.00334
1029.4	0.000881148	0.00077887	0.0013	0.00159	0.00248	0.00327
1029.5	0.000853061	0.000776603	0.00135	0.00164	0.00265	0.00331
1029.6	0.00084261	0.000825708	0.00134	0.00162	0.00286	0.00335
1029.7	0.000824974	0.000845349	0.00135	0.00164	0.00289	0.00345
1029.8	0.000845876	0.000893698	0.0014	0.00174	0.00286	0.00356
1029.9	0.000774678	0.0008801	0.00145	0.00185	0.00295	0.00369
1030	0.000775985	0.000784913	0.00146	0.00188	0.00307	0.00382
1030.1	0.00085502	0.000741853	0.00156	0.002	0.00311	0.00393
1030.2	0.000851101	0.000798511	0.00149	0.00216	0.00318	0.00407
1030.3	0.000846529	0.000814376	0.00148	0.00218	0.00324	0.00423
1030.4	0.000819095	0.000791712	0.0015	0.00212	0.00327	0.00429
1030.5	0.000818442	0.00081362	0.00158	0.00214	0.00332	0.00431
1030.6	0.000825627	0.000804555	0.00155	0.00216	0.00336	0.00412
1030.7	0.000789702	0.000867257	0.0016	0.00216	0.00326	0.00428
1030.8	0.000778597	0.000858192	0.00163	0.0022	0.00339	0.00445
1030.9	0.000820401	0.000886899	0.0016	0.00225	0.0034	0.00464
1031	0.000852407	0.000883122	0.00156	0.00224	0.00348	0.00468
1031.1	0.000897477	0.00091334	0.00156	0.00207	0.00331	0.00478
1031.2	0.000927524	0.000917873	0.00152	0.00203	0.00335	0.00469
1031.3	0.000806684	0.000886144	0.00144	0.00209	0.00343	0.00457
1031.4	0.000825627	0.000811354	0.00151	0.00211	0.00356	0.0047
1031.5	0.000853061	0.000920894	0.00151	0.00218	0.00358	0.00489
1031.6	0.000813869	0.000945824	0.00156	0.00217	0.00373	0.00501
1031.7	0.000823667	0.000914851	0.00163	0.00213	0.00375	0.00497
1031.8	0.000767493	0.00103	0.00166	0.00228	0.00371	0.00483
1031.9	0.000793621	0.00103	0.00165	0.00231	0.00355	0.00465
1032	0.000761615	0.000959422	0.00171	0.00227	0.00352	0.00452
1032.1	0.000785782	0.00105	0.00167	0.00237	0.00361	0.00458
1032.2	0.000794274	0.00105	0.00161	0.00245	0.00355	0.0046
1032.3	0.000794927	0.00108	0.00174	0.00242	0.00363	0.00481
1032.4	0.000877882	0.00106	0.00184	0.0024	0.0036	0.00489
1032.5	0.000867431	0.00104	0.0018	0.00229	0.00347	0.00471
1032.6	0.000870043	0.00101	0.00174	0.00229	0.00347	0.00448
1032.7	0.000804072	0.00104	0.00177	0.00226	0.00365	0.00475
1032.8	0.000834118	0.00103	0.00174	0.00232	0.00355	0.00498
1032.9	0.000849142	0.00109	0.00174	0.00231	0.0036	0.00514
1033	0.00088376	0.0011	0.0018	0.00227	0.00374	0.00519
1033.1	0.000867431	0.00105	0.00184	0.00227	0.00386	0.00523
1033.2	0.000839344	0.00109	0.00189	0.00233	0.00393	0.00531
1033.3	0.000838691	0.0011	0.00186	0.00249	0.00396	0.0053
1033.4	0.000847182	0.00111	0.00196	0.00244	0.00391	0.00542
1033.5	0.000867431	0.00114	0.00201	0.00244	0.00387	0.00541
1033.6	0.000900743	0.0012	0.00199	0.00261	0.00389	0.00549
1033.7	0.000915113	0.00122	0.00198	0.00253	0.00412	0.00551
1033.8	0.00091642	0.00123	0.00203	0.00266	0.00414	0.00544
1033.9	0.000852407	0.00115	0.00198	0.00269	0.00395	0.00547
1034	0.000861552	0.00108	0.00194	0.0027	0.00404	0.00572
1034.1	0.000865471	0.00106	0.00184	0.00278	0.00406	0.00584
1034.2	0.00082824	0.00106	0.00183	0.00276	0.00405	0.00556
1034.3	0.000844569	0.00106	0.00179	0.00279	0.00411	0.00577
1034.4	0.000843263	0.00112	0.00178	0.00274	0.00419	0.00576
1034.5	0.000845876	0.00116	0.00181	0.00265	0.00428	0.00567
1034.6	0.00090009	0.00112	0.00179	0.00269	0.0044	0.00559
1034.7	0.000894211	0.00114	0.00188	0.0028	0.00449	0.0057
1034.8	0.000920339	0.00121	0.00181	0.0027	0.00439	0.00575
1034.9	0.000960836	0.00125	0.00182	0.00281	0.00431	0.00562
1035	0.00093079	0.00126	0.00187	0.00281	0.00418	0.0056
1035.1	0.000954958	0.00122	0.00181	0.0028	0.00426	0.00575
1035.2	0.000907275	0.00128	0.00183	0.00282	0.00433	0.006
1035.3	0.000960183	0.00132	0.00185	0.00281	0.00439	0.00614
1035.4	0.000990883	0.00126	0.00182	0.0028	0.00416	0.00611
1035.5	0.00101	0.00122	0.00189	0.00292	0.00423	0.00609
1035.6	0.000993496	0.00125	0.00187	0.00292	0.00415	0.00591
1035.7	0.000943853	0.00129	0.0019	0.00295	0.00412	0.00603
1035.8	0.000898784	0.00129	0.00186	0.00283	0.00421	0.00599
1035.9	0.00089813	0.0013	0.00189	0.00284	0.00418	0.00621
1036	0.000847835	0.0013	0.00188	0.00276	0.00425	0.0063
1036.1	0.000873963	0.0013	0.00181	0.00294	0.00426	0.0065
1036.2	0.000903356	0.00136	0.00177	0.00303	0.00421	0.00614
1036.3	0.000882454	0.00136	0.00182	0.00305	0.00411	0.00605
1036.4	0.000850448	0.00131	0.00192	0.0031	0.0041	0.00604
1036.5	0.000854367	0.0013	0.00187	0.00305	0.0041	0.00611
1036.6	0.000862205	0.0013	0.00183	0.00316	0.00403	0.00602
1036.7	0.000882454	0.00135	0.0018	0.00317	0.00403	0.00623
1036.8	0.000886373	0.00129	0.00188	0.00318	0.00403	0.00631
1036.9	0.00084261	0.00129	0.00183	0.0031	0.00402	0.00613
1037	0.000854367	0.00131	0.00187	0.00309	0.00391	0.00616
1037.1	0.000864818	0.00126	0.00187	0.00297	0.00386	0.00617
1037.2	0.000905315	0.00131	0.00185	0.00305	0.00402	0.00628
1037.3	0.000910541	0.00128	0.00188	0.00308	0.00412	0.00623
1037.4	0.000908581	0.00126	0.00186	0.0032	0.00435	0.00609
1037.5	0.000889639	0.00125	0.00181	0.00321	0.00431	0.00614
1037.6	0.000937322	0.00124	0.00191	0.00325	0.00435	0.00642
1037.7	0.00102	0.00131	0.00185	0.00315	0.00422	0.00646
1037.8	0.001	0.00134	0.00186	0.00315	0.0043	0.00633
1037.9	0.000978472	0.00132	0.00185	0.00315	0.00428	0.0065
1038	0.00104	0.00127	0.00191	0.00322	0.00398	0.00624
1038.1	0.00112	0.00135	0.00195	0.00332	0.00421	0.00638
1038.2	0.00114	0.00139	0.00204	0.00326	0.00419	0.00649
1038.3	0.00121	0.00143	0.00207	0.00335	0.00427	0.00648
1038.4	0.00127	0.00155	0.00219	0.00345	0.0043	0.00645
1038.5	0.00125	0.00152	0.00216	0.00346	0.00443	0.00653
1038.6	0.00133	0.00154	0.0022	0.00343	0.00453	0.00644
1038.7	0.00131	0.00158	0.00237	0.00349	0.00455	0.00656
1038.8	0.00126	0.00159	0.00245	0.00356	0.0047	0.0068
1038.9	0.00125	0.00158	0.0025	0.00359	0.00458	0.00685
1039	0.00127	0.00159	0.00259	0.00362	0.00479	0.00683
1039.1	0.00127	0.00165	0.00259	0.00368	0.00479	0.00695
1039.2	0.00129	0.00166	0.00255	0.00368	0.00469	0.00689
1039.3	0.00136	0.00169	0.00256	0.00364	0.00466	0.00689
1039.4	0.0014	0.00177	0.00255	0.00362	0.00484	0.00693
1039.5	0.00136	0.00173	0.00258	0.00381	0.00487	0.00753
1039.6	0.00137	0.00177	0.00254	0.0038	0.00479	0.00756
1039.7	0.00135	0.00179	0.00256	0.00371	0.00477	0.00757
1039.8	0.00133	0.00178	0.00257	0.00387	0.00482	0.00759
1039.9	0.00136	0.00181	0.00252	0.00391	0.00497	0.00778
1040	0.00145	0.00184	0.00242	0.00396	0.00501	0.00769
1040.1	0.0015	0.00183	0.00241	0.00402	0.00509	0.00786
1040.2	0.0015	0.00178	0.00247	0.00398	0.00517	0.00796
1040.3	0.00154	0.00179	0.00255	0.00398	0.00532	0.00803
1040.4	0.00154	0.00192	0.00258	0.00397	0.00533	0.00817
1040.5	0.0016	0.00198	0.00265	0.00385	0.00541	0.00846
1040.6	0.00167	0.00198	0.00271	0.004	0.00539	0.0084
1040.7	0.00165	0.00202	0.00271	0.00418	0.00553	0.00865
1040.8	0.00165	0.00211	0.00272	0.00411	0.00554	0.00886
1040.9	0.0017	0.00218	0.00286	0.00417	0.00569	0.00899
1041	0.00174	0.00218	0.00291	0.00423	0.00577	0.00887
1041.1	0.00177	0.00217	0.00292	0.00427	0.00584	0.009
1041.2	0.00181	0.00224	0.00297	0.00434	0.00595	0.00886
1041.3	0.00183	0.00229	0.00313	0.00441	0.0061	0.00907
1041.4	0.00185	0.00234	0.00322	0.00445	0.00638	0.00927
1041.5	0.00191	0.00238	0.00331	0.00458	0.0064	0.00932
1041.6	0.00187	0.00242	0.00337	0.00476	0.00647	0.00955
1041.7	0.00196	0.00248	0.00348	0.00489	0.00665	0.00966
1041.8	0.00199	0.0025	0.00343	0.00498	0.00671	0.00962
1041.9	0.00195	0.00256	0.00356	0.00493	0.00681	0.00985
1042	0.0021	0.00261	0.00369	0.00506	0.00685	0.01018
1042.1	0.00214	0.00267	0.00375	0.00514	0.00695	0.01059
1042.2	0.00219	0.00263	0.00375	0.00521	0.00713	0.01075
1042.3	0.00223	0.00274	0.00391	0.00532	0.00727	0.011
1042.4	0.00225	0.00278	0.00388	0.00541	0.00737	0.01131
1042.5	0.00225	0.00272	0.00398	0.00539	0.00746	0.01149
1042.6	0.00224	0.00273	0.00401	0.00542	0.00741	0.01148
1042.7	0.0023	0.00281	0.00407	0.0056	0.0077	0.01141
1042.8	0.00235	0.00288	0.0041	0.00578	0.00793	0.01149
1042.9	0.00236	0.00284	0.00426	0.00588	0.00798	0.01172
1043	0.00243	0.0029	0.0043	0.00598	0.00796	0.01182
1043.1	0.00246	0.00284	0.00428	0.00591	0.00816	0.01169
1043.2	0.00254	0.00289	0.00432	0.00615	0.00832	0.01193
1043.3	0.00261	0.00299	0.00439	0.00632	0.00847	0.01241
1043.4	0.00272	0.00308	0.00455	0.00636	0.00862	0.01259
1043.5	0.00277	0.00316	0.00458	0.00647	0.00876	0.01262
1043.6	0.00278	0.00319	0.00466	0.00655	0.00885	0.01287
1043.7	0.00278	0.0032	0.00473	0.00656	0.0091	0.01308
1043.8	0.00275	0.00316	0.00467	0.00668	0.0091	0.01343
1043.9	0.00276	0.00329	0.00472	0.0069	0.00919	0.0133
1044	0.00283	0.00341	0.00486	0.007	0.00939	0.01341
1044.1	0.00284	0.00349	0.00506	0.00715	0.00957	0.01364
1044.2	0.00289	0.00351	0.00505	0.00718	0.00967	0.01366
1044.3	0.00298	0.00358	0.00509	0.0072	0.00992	0.01369
1044.4	0.00297	0.00365	0.00508	0.00727	0.00987	0.01389
1044.5	0.00303	0.00371	0.00508	0.00741	0.00998	0.01416
1044.6	0.0031	0.0038	0.00518	0.00754	0.01014	0.01451
1044.7	0.00319	0.00396	0.00526	0.00786	0.01039	0.01463
1044.8	0.00337	0.00405	0.00539	0.00813	0.01074	0.01492
1044.9	0.00344	0.00418	0.00543	0.00828	0.01094	0.01531
1045	0.00348	0.00426	0.00553	0.00837	0.0111	0.01542
1045.1	0.00348	0.0043	0.00562	0.00826	0.01112	0.01574
1045.2	0.0036	0.00437	0.00575	0.00836	0.01126	0.01613
1045.3	0.00375	0.00448	0.00602	0.00867	0.0118	0.01675
1045.4	0.00389	0.00463	0.00621	0.00887	0.01213	0.01705
1045.5	0.00391	0.0047	0.00637	0.00901	0.0123	0.01732
1045.6	0.00393	0.00468	0.00645	0.00927	0.0125	0.01791
1045.7	0.00393	0.00473	0.00652	0.00944	0.01254	0.0181
1045.8	0.0039	0.00474	0.00662	0.00966	0.01265	0.0182
1045.9	0.00393	0.00476	0.00665	0.00972	0.01284	0.01853
1046	0.00387	0.00474	0.0068	0.01008	0.0133	0.01928
1046.1	0.00389	0.00475	0.00694	0.01024	0.01374	0.01978
1046.2	0.00393	0.0048	0.00691	0.01047	0.01393	0.02017
1046.3	0.00386	0.00479	0.00682	0.01047	0.01403	0.02041
1046.4	0.00389	0.00478	0.00683	0.01054	0.01401	0.02047
1046.5	0.00393	0.00485	0.0068	0.01067	0.01412	0.02069
1046.6	0.00395	0.00486	0.00689	0.01066	0.01418	0.02109
1046.7	0.00395	0.00481	0.00698	0.01049	0.0143	0.0213
1046.8	0.00399	0.00484	0.00695	0.01051	0.01448	0.02144
1046.9	0.00402	0.00484	0.007	0.01048	0.01468	0.02155
1047	0.00401	0.0049	0.00697	0.01043	0.01469	0.02158
1047.1	0.00403	0.00495	0.00697	0.01051	0.01463	0.02106
1047.2	0.0041	0.00494	0.00696	0.0104	0.01462	0.02074
1047.3	0.00415	0.00501	0.00703	0.01036	0.01472	0.02073
1047.4	0.00421	0.00507	0.00716	0.01055	0.01472	0.02069
1047.5	0.0042	0.00509	0.00723	0.01075	0.01465	0.02082
1047.6	0.00424	0.00509	0.00721	0.0107	0.01478	0.02099
1047.7	0.00428	0.00512	0.00724	0.01073	0.01482	0.02104
1047.8	0.00435	0.00507	0.00732	0.0109	0.01477	0.02102
1047.9	0.00437	0.00511	0.00741	0.01108	0.0149	0.0213
1048	0.0044	0.00526	0.00754	0.01126	0.01502	0.02161
1048.1	0.00444	0.00527	0.00765	0.01135	0.01525	0.02197
1048.2	0.00445	0.00526	0.00778	0.01156	0.01531	0.02196
1048.3	0.00452	0.00529	0.00774	0.01148	0.0155	0.02211
1048.4	0.0045	0.00528	0.00772	0.01147	0.01569	0.02232
1048.5	0.00454	0.00529	0.00779	0.01139	0.01566	0.02258
1048.6	0.0046	0.00531	0.00787	0.0114	0.01576	0.02252
1048.7	0.00458	0.00544	0.00781	0.01134	0.01589	0.02263
1048.8	0.00454	0.00551	0.00787	0.01127	0.01582	0.02281
1048.9	0.00456	0.00558	0.00788	0.01131	0.01592	0.02256
1049	0.00458	0.00555	0.00785	0.01133	0.01583	0.02256
1049.1	0.00459	0.00557	0.00803	0.01139	0.0158	0.02253
1049.2	0.00472	0.00565	0.00815	0.01144	0.01596	0.02255
1049.3	0.00478	0.00572	0.00819	0.0116	0.01609	0.02281
1049.4	0.00484	0.00581	0.00826	0.01165	0.01606	0.0227
1049.5	0.00493	0.00587	0.00828	0.01184	0.01632	0.02243
1049.6	0.00498	0.00586	0.00828	0.01182	0.01641	0.02237
1049.7	0.005	0.00589	0.00838	0.01193	0.01636	0.02248
1049.8	0.00504	0.00592	0.00853	0.01214	0.01642	0.02276
1049.9	0.0051	0.00602	0.00872	0.01217	0.01654	0.02255
1050	0.00517	0.00614	0.00889	0.01222	0.01676	0.0226
1050.1	0.00523	0.00624	0.009	0.01235	0.0168	0.02279
1050.2	0.00527	0.00633	0.00903	0.01244	0.0168	0.02284
1050.3	0.00526	0.00636	0.00908	0.01258	0.01676	0.02288
1050.4	0.00532	0.00634	0.00927	0.0126	0.01691	0.02282
1050.5	0.00536	0.00634	0.00933	0.01283	0.01718	0.02315
1050.6	0.00549	0.00651	0.00947	0.01292	0.01729	0.02343
1050.7	0.00561	0.00654	0.00943	0.01301	0.01752	0.02354
1050.8	0.00565	0.00664	0.00949	0.01308	0.01754	0.02379
1050.9	0.00566	0.00668	0.00958	0.01313	0.01765	0.02418
1051	0.0057	0.0066	0.00956	0.01307	0.01773	0.02426
1051.1	0.00577	0.00659	0.00963	0.01326	0.0179	0.02431
1051.2	0.00589	0.00674	0.00984	0.01353	0.0182	0.02438
1051.3	0.00595	0.00676	0.00994	0.01379	0.01832	0.02461
1051.4	0.006	0.00692	0.00999	0.01383	0.01853	0.02486
1051.5	0.00607	0.00699	0.01005	0.014	0.01874	0.02495
1051.6	0.00611	0.00706	0.01014	0.01415	0.01893	0.02508
1051.7	0.00618	0.00712	0.01015	0.01424	0.01913	0.02531
1051.8	0.00618	0.00714	0.01021	0.01425	0.01916	0.02535
1051.9	0.00619	0.00709	0.01024	0.01435	0.01925	0.02559
1052	0.0062	0.00706	0.01032	0.01434	0.01938	0.02591
1052.1	0.00614	0.00704	0.01028	0.01431	0.0195	0.02593
1052.2	0.00606	0.00702	0.01021	0.01433	0.01959	0.02612
1052.3	0.006	0.00698	0.01022	0.0143	0.0195	0.02587
1052.4	0.00594	0.00698	0.0101	0.01438	0.01955	0.02604
1052.5	0.00589	0.00693	0.01002	0.01448	0.01963	0.02617
1052.6	0.00577	0.00684	0.01007	0.01448	0.01959	0.02627
1052.7	0.00573	0.00678	0.00997	0.01443	0.0195	0.02645
1052.8	0.00568	0.00666	0.00995	0.01443	0.0197	0.02674
1052.9	0.00567	0.00668	0.00986	0.01458	0.01976	0.02686
1053	0.00571	0.0067	0.00983	0.0146	0.01989	0.02693
1053.1	0.00572	0.00677	0.00993	0.01462	0.01996	0.02703
1053.2	0.00578	0.00687	0.00993	0.01465	0.02001	0.02739
1053.3	0.00584	0.00696	0.0099	0.01463	0.02015	0.02745
1053.4	0.00591	0.00705	0.00999	0.01479	0.02017	0.02755
1053.5	0.00599	0.00713	0.01007	0.01479	0.02026	0.02745
1053.6	0.00602	0.00716	0.01023	0.01483	0.02044	0.02735
1053.7	0.0061	0.00724	0.0104	0.01497	0.02049	0.02773
1053.8	0.00616	0.00736	0.01049	0.01509	0.02066	0.02781
1053.9	0.0063	0.00757	0.01076	0.01537	0.02092	0.02782
1054	0.00638	0.00766	0.01089	0.01553	0.02111	0.02799
1054.1	0.00651	0.00777	0.01109	0.01583	0.0213	0.02817
1054.2	0.00656	0.00786	0.01126	0.01601	0.02152	0.02838
1054.3	0.00661	0.00789	0.01129	0.01601	0.02154	0.02843
1054.4	0.00671	0.00801	0.01134	0.0162	0.0219	0.02875
1054.5	0.00684	0.00829	0.01167	0.01663	0.02235	0.02912
1054.6	0.00704	0.00843	0.01189	0.01703	0.02282	0.02977
1054.7	0.00719	0.00853	0.01216	0.0174	0.02313	0.03035
1054.8	0.00735	0.00879	0.0124	0.01766	0.02352	0.03057
1054.9	0.00743	0.00882	0.01248	0.01774	0.02366	0.03075
1055	0.00758	0.00891	0.0126	0.01786	0.02403	0.0309
1055.1	0.00774	0.00911	0.01293	0.01831	0.02449	0.03148
1055.2	0.00801	0.00941	0.01328	0.01884	0.02511	0.03224
1055.3	0.00822	0.00963	0.01365	0.01902	0.02546	0.0328
1055.4	0.00845	0.00989	0.01394	0.01949	0.02588	0.03354
1055.5	0.00861	0.01009	0.01424	0.01976	0.02624	0.03409
1055.6	0.00866	0.01015	0.01433	0.01981	0.02642	0.03423
1055.7	0.00894	0.0104	0.01469	0.02023	0.02697	0.03472
1055.8	0.00928	0.0108	0.01518	0.02084	0.02783	0.03556
1055.9	0.00949	0.01101	0.01539	0.02119	0.02838	0.03624
1056	0.00967	0.01128	0.01567	0.02162	0.02885	0.03712
1056.1	0.00986	0.01155	0.01603	0.02216	0.02956	0.03783
1056.2	0.01	0.01166	0.01623	0.02261	0.0299	0.03819
1056.3	0.01014	0.01182	0.01659	0.02273	0.03028	0.03865
1056.4	0.01029	0.01189	0.01686	0.02306	0.03086	0.0395
1056.5	0.01055	0.01231	0.01734	0.02367	0.03177	0.04049
1056.6	0.01083	0.01276	0.0177	0.02418	0.03244	0.04148
1056.7	0.01102	0.01294	0.01809	0.0247	0.03308	0.04231
1056.8	0.01126	0.01318	0.01833	0.02514	0.0337	0.04279
1056.9	0.01133	0.01334	0.0185	0.02545	0.03382	0.04317
1057	0.01155	0.01345	0.01885	0.02584	0.03432	0.04392
1057.1	0.01187	0.0138	0.01931	0.02653	0.03502	0.04502
1057.2	0.01216	0.01426	0.01978	0.02735	0.03595	0.04619
1057.3	0.01249	0.01453	0.02026	0.02814	0.03696	0.04737
1057.4	0.01275	0.01479	0.02069	0.02862	0.03764	0.04816
1057.5	0.01301	0.0152	0.02104	0.02915	0.0382	0.04892
1057.6	0.01319	0.01527	0.02127	0.02947	0.03859	0.04942
1057.7	0.01344	0.01554	0.02181	0.03012	0.03956	0.05053
1057.8	0.01402	0.01618	0.0228	0.03146	0.04122	0.05255
1057.9	0.01436	0.01658	0.02339	0.03226	0.04211	0.05377
1058	0.01476	0.01705	0.02409	0.03296	0.04323	0.05505
1058.1	0.01523	0.01762	0.02473	0.03381	0.04434	0.05648
1058.2	0.01547	0.0178	0.02498	0.03418	0.04482	0.05714
1058.3	0.01585	0.01829	0.02564	0.03495	0.04583	0.05846
1058.4	0.01627	0.01882	0.02634	0.03565	0.04691	0.05972
1058.5	0.01721	0.01994	0.02782	0.03741	0.04918	0.0625
1058.6	0.01813	0.02097	0.02904	0.03903	0.05112	0.06493
1058.7	0.01908	0.02203	0.03038	0.04077	0.05294	0.0672
1058.8	0.01973	0.02272	0.03143	0.04201	0.05456	0.06852
1058.9	0.0199	0.02298	0.0317	0.04243	0.05477	0.06906
1059	0.02101	0.02431	0.03307	0.04437	0.05696	0.07176
1059.1	0.02306	0.02646	0.03583	0.04771	0.06074	0.07592
1059.2	0.0248	0.02848	0.038	0.05033	0.06385	0.07946
1059.3	0.02684	0.0307	0.04046	0.05299	0.06709	0.08294
1059.4	0.0284	0.03224	0.04244	0.05533	0.06968	0.08576
1059.5	0.02963	0.03371	0.04396	0.05703	0.07131	0.0879
1059.6	0.03125	0.03519	0.04575	0.05899	0.07366	0.0901
1059.7	0.03439	0.03813	0.0491	0.06236	0.07758	0.09467
1059.8	0.04106	0.04481	0.05578	0.06906	0.08475	0.10286
1059.9	0.04578	0.04927	0.06043	0.07355	0.09007	0.10788
1060	0.05256	0.05525	0.06622	0.07966	0.09613	0.11397
1060.1	0.05924	0.06171	0.0723	0.08545	0.10217	0.1204
1060.2	0.06193	0.06411	0.07515	0.0877	0.10475	0.1233
1060.3	0.07067	0.07215	0.08346	0.09595	0.11245	0.13113
1060.4	0.08476	0.08714	0.09859	0.11023	0.12718	0.14574
1060.5	0.09441	0.09767	0.10936	0.12075	0.13674	0.15562
1060.6	0.10246	0.10663	0.12161	0.13362	0.14818	0.16668
1060.7	0.11122	0.11733	0.13437	0.14637	0.16198	0.18031
1060.8	0.11555	0.12381	0.1424	0.15536	0.17148	0.18893
1060.9	0.12015	0.12936	0.15116	0.16626	0.18123	0.1989
1061	0.12574	0.13756	0.16306	0.17894	0.19421	0.21161
1061.1	0.14254	0.15718	0.18897	0.20758	0.22453	0.23994
1061.2	0.16246	0.17683	0.21448	0.23321	0.25224	0.2663
1061.3	0.19128	0.20453	0.23926	0.26091	0.28009	0.29337
1061.4	0.22305	0.23598	0.26622	0.28955	0.30626	0.31785
1061.5	0.23901	0.24935	0.27926	0.30041	0.31719	0.32814
1061.6	0.28581	0.28932	0.31405	0.33027	0.34425	0.35292
1061.7	0.38349	0.37475	0.37891	0.38218	0.39018	0.39667
1061.8	0.5251	0.49297	0.47223	0.45363	0.45024	0.44998
1061.9	0.679	0.62003	0.56912	0.52778	0.51133	0.49999
1062	0.79416	0.72333	0.64982	0.59164	0.56097	0.54159
1062.1	0.88744	0.80489	0.72028	0.64744	0.60633	0.57923
1062.2	0.93773	0.8519	0.76344	0.67859	0.63276	0.59995
1062.3	0.98589	0.93549	0.8475	0.75633	0.69758	0.65522
1062.4	1	0.99581	0.95067	0.87251	0.8022	0.75002
1062.5	0.99159	1	1	0.93653	0.87577	0.81662
1062.6	0.91821	0.94615	0.99791	0.97849	0.93122	0.8673
1062.7	0.8225	0.85502	0.96527	0.9958	0.97156	0.91583
1062.8	0.76451	0.80535	0.94208	1	0.98913	0.94081
1062.9	0.66659	0.72402	0.88362	0.98129	1	0.96768
1063	0.52672	0.59425	0.78034	0.9267	0.99493	0.99211
1063.1	0.41626	0.48309	0.67118	0.85956	0.96557	1
1063.2	0.33635	0.40062	0.58249	0.78453	0.9218	0.9886
1063.3	0.27665	0.33405	0.50425	0.70327	0.86679	0.9598
1063.4	0.2408	0.29277	0.45052	0.64565	0.82161	0.93388
1063.5	0.2238	0.27378	0.42322	0.61613	0.7954	0.9162
1063.6	0.20005	0.24499	0.38233	0.56486	0.74503	0.87733
1063.7	0.16708	0.20459	0.32107	0.48033	0.6577	0.80157
1063.8	0.14432	0.17673	0.27634	0.41642	0.5836	0.73337
1063.9	0.13321	0.16066	0.24848	0.37478	0.53124	0.68195
1064	0.12641	0.14964	0.22733	0.34144	0.48598	0.63367
1064.1	0.12365	0.1455	0.21788	0.32515	0.46553	0.61038
1064.2	0.12172	0.1415	0.20905	0.30941	0.4429	0.58425
1064.3	0.1198	0.137	0.19765	0.28873	0.41191	0.54658
1064.4	0.11746	0.13199	0.18353	0.26134	0.36853	0.49046
1064.5	0.11545	0.12776	0.17404	0.24178	0.33874	0.45132
1064.6	0.11149	0.12321	0.16663	0.22818	0.31749	0.42363
1064.7	0.1083	0.12013	0.16146	0.21982	0.30423	0.4051
1064.8	0.10675	0.11836	0.15924	0.2173	0.29935	0.39839
1064.9	0.09954	0.11167	0.152	0.20765	0.28465	0.37762
1065	0.08763	0.10027	0.13988	0.19262	0.26296	0.34826
1065.1	0.07724	0.08992	0.12904	0.18012	0.2464	0.32535
1065.2	0.07012	0.08291	0.12133	0.17112	0.23615	0.31262
1065.3	0.0631	0.07542	0.1123	0.16008	0.22399	0.29695
1065.4	0.05855	0.07044	0.10654	0.15306	0.21555	0.2866
1065.5	0.05525	0.06676	0.1015	0.14718	0.20797	0.27745
1065.6	0.05061	0.06163	0.09419	0.13799	0.19674	0.26372
1065.7	0.04521	0.05503	0.08512	0.12592	0.18189	0.24521
1065.8	0.04179	0.05086	0.07882	0.11701	0.16993	0.231
1065.9	0.03908	0.04765	0.07376	0.10952	0.15965	0.21878
1066	0.03702	0.04494	0.06976	0.10385	0.15154	0.20826
1066.1	0.03622	0.04398	0.06817	0.10151	0.14829	0.20389
1066.2	0.03489	0.04242	0.06522	0.0972	0.14225	0.19599
1066.3	0.03296	0.03991	0.06132	0.09124	0.13353	0.18421
1066.4	0.03123	0.03778	0.05749	0.08536	0.12495	0.17276
1066.5	0.02991	0.03622	0.05477	0.08075	0.11834	0.16383
1066.6	0.02879	0.03475	0.05249	0.07768	0.11282	0.15637
1066.7	0.02837	0.03402	0.05124	0.07545	0.10965	0.15189
1066.8	0.02796	0.03383	0.0506	0.07443	0.10802	0.14919
1066.9	0.02732	0.03283	0.049	0.07214	0.10418	0.14392
1067	0.02624	0.03146	0.04675	0.06882	0.09835	0.13558
1067.1	0.02572	0.03067	0.04527	0.0663	0.09437	0.12976
1067.2	0.02513	0.02984	0.04418	0.06447	0.0914	0.12507
1067.3	0.02483	0.02942	0.04335	0.06317	0.0895	0.12184
1067.4	0.02466	0.02919	0.04297	0.06259	0.08866	0.12041
1067.5	0.0244	0.02866	0.04234	0.06165	0.08691	0.11796
1067.6	0.02396	0.02816	0.04145	0.05962	0.08419	0.11408
1067.7	0.02357	0.02762	0.04054	0.05821	0.0816	0.11018
1067.8	0.02322	0.02703	0.03976	0.05706	0.07961	0.10722
1067.9	0.02302	0.02677	0.03922	0.05615	0.07814	0.10529
1068	0.02283	0.02659	0.03873	0.05529	0.07711	0.10384
1068.1	0.02269	0.02644	0.03846	0.05486	0.07634	0.10307
1068.2	0.02256	0.02631	0.03801	0.05414	0.07522	0.10122
1068.3	0.02244	0.02611	0.03747	0.05306	0.0738	0.0983
1068.4	0.02248	0.02595	0.03728	0.05258	0.07305	0.09673
1068.5	0.02256	0.02615	0.03725	0.05206	0.07228	0.09547
1068.6	0.02281	0.0263	0.03726	0.05161	0.07153	0.09451
1068.7	0.02285	0.02626	0.03723	0.05181	0.07137	0.09378
1068.8	0.02327	0.02674	0.03751	0.05175	0.07116	0.09307
1068.9	0.02372	0.02705	0.03786	0.05185	0.07091	0.09273
1069	0.02508	0.02819	0.03898	0.05229	0.07122	0.09232
1069.1	0.02632	0.02948	0.03993	0.05317	0.07155	0.09232
1069.2	0.02766	0.03076	0.0411	0.05444	0.07204	0.09254
1069.3	0.02869	0.03162	0.04212	0.05503	0.07255	0.09287
1069.4	0.02924	0.03234	0.04274	0.05559	0.07309	0.09363
1069.5	0.03032	0.03333	0.04391	0.05695	0.07413	0.09428
1069.6	0.03222	0.03549	0.04646	0.05963	0.07622	0.09589
1069.7	0.03362	0.0375	0.04894	0.06184	0.0782	0.09748
1069.8	0.03484	0.03893	0.0509	0.06377	0.08038	0.09962
1069.9	0.0361	0.04016	0.05305	0.06603	0.08261	0.10137
1070	0.03671	0.04096	0.05382	0.06699	0.08372	0.10271
1070.1	0.03753	0.04199	0.05504	0.06853	0.08512	0.10385
1070.2	0.03962	0.04409	0.05762	0.07166	0.08796	0.10707
1070.3	0.04529	0.04969	0.06273	0.07709	0.09283	0.1113
1070.4	0.05028	0.05451	0.06749	0.08113	0.09733	0.11561
1070.5	0.05724	0.06057	0.07296	0.08604	0.1017	0.11949
1070.6	0.06234	0.06543	0.07686	0.08961	0.10473	0.12211
1070.7	0.06448	0.06748	0.07835	0.09078	0.10584	0.12335
1070.8	0.07493	0.0761	0.08576	0.09731	0.11087	0.12805
1070.9	0.09234	0.09149	0.09796	0.10735	0.1193	0.13558
1071	0.10583	0.10294	0.10764	0.11515	0.12612	0.14095
1071.1	0.11408	0.10996	0.11432	0.12052	0.13079	0.1446
1071.2	0.12136	0.11662	0.12077	0.12703	0.1362	0.14916
1071.3	0.12521	0.12065	0.12443	0.13137	0.13981	0.15219
1071.4	0.1266	0.12198	0.12707	0.13382	0.14271	0.15518
1071.5	0.12431	0.12114	0.12852	0.13652	0.14615	0.15805
1071.6	0.11244	0.11248	0.12463	0.13726	0.14862	0.16145
1071.7	0.10238	0.10385	0.12042	0.1364	0.14948	0.16308
1071.8	0.09033	0.09439	0.11307	0.13191	0.14782	0.16324
1071.9	0.0794	0.08514	0.10539	0.12669	0.14496	0.16214
1072	0.07517	0.08117	0.10227	0.12467	0.14359	0.16107
1072.1	0.06525	0.07181	0.09329	0.11776	0.13822	0.15751
1072.2	0.05539	0.06235	0.08402	0.10937	0.13193	0.1528
1072.3	0.04649	0.05316	0.07377	0.09881	0.12269	0.14605
1072.4	0.03983	0.04618	0.06525	0.08988	0.1144	0.13854
1072.5	0.03538	0.04131	0.05896	0.08269	0.1069	0.1316
1072.6	0.03304	0.03855	0.05559	0.0783	0.10241	0.12791
1072.7	0.03207	0.03741	0.05409	0.07649	0.10053	0.12603
1072.8	0.02953	0.03455	0.04994	0.07167	0.09453	0.12014
1072.9	0.026	0.03034	0.04426	0.06349	0.08576	0.1103
1073	0.02376	0.02769	0.04032	0.05839	0.07967	0.10334
1073.1	0.02216	0.0258	0.03769	0.05465	0.07486	0.0979
1073.2	0.02086	0.02426	0.03564	0.05162	0.07094	0.09368
1073.3	0.02043	0.02369	0.03479	0.05031	0.0695	0.09185
1073.4	0.01966	0.02285	0.03344	0.0485	0.06687	0.08883
1073.5	0.0185	0.0215	0.03145	0.04513	0.0628	0.08371
1073.6	0.01749	0.02025	0.02965	0.04224	0.05899	0.07893
1073.7	0.01675	0.01948	0.02837	0.04037	0.05595	0.07498
1073.8	0.01618	0.01889	0.02748	0.03906	0.05383	0.07242
1073.9	0.01591	0.01853	0.02696	0.03808	0.05289	0.07113
1074	0.01575	0.01841	0.02668	0.03774	0.05225	0.07014
1074.1	0.01542	0.01799	0.02604	0.03668	0.05075	0.06774
1074.2	0.01493	0.01732	0.02513	0.03534	0.04841	0.06496
1074.3	0.01469	0.01701	0.02458	0.03448	0.04694	0.0629
1074.4	0.01448	0.01688	0.02425	0.03393	0.04602	0.06151
1074.5	0.01432	0.01665	0.02387	0.03331	0.04521	0.06031
1074.6	0.01425	0.01665	0.02362	0.03303	0.04481	0.05957
1074.7	0.01423	0.01653	0.02344	0.03265	0.0442	0.05891
1074.8	0.01415	0.01635	0.02316	0.03214	0.04342	0.05738
1074.9	0.01412	0.01638	0.02286	0.03181	0.04285	0.05635
1075	0.01414	0.01636	0.0228	0.03159	0.04237	0.05567
1075.1	0.01417	0.01624	0.02271	0.03117	0.04195	0.05512
1075.2	0.01419	0.01625	0.02273	0.03098	0.04159	0.05473
1075.3	0.0142	0.01635	0.02274	0.03089	0.0416	0.05465
1075.4	0.0143	0.01636	0.02268	0.03084	0.04124	0.05395
1075.5	0.0144	0.01648	0.02262	0.03059	0.04103	0.05335
1075.6	0.01448	0.01664	0.02262	0.03062	0.04091	0.05337
1075.7	0.01463	0.01676	0.02272	0.03076	0.04075	0.05326
1075.8	0.01477	0.01683	0.0228	0.03087	0.04056	0.05316
1075.9	0.01482	0.01693	0.02288	0.03088	0.04057	0.05305
1076	0.0149	0.01705	0.02286	0.03096	0.04047	0.05318
1076.1	0.01502	0.01715	0.02295	0.03091	0.04031	0.05313
1076.2	0.01521	0.01734	0.02317	0.03114	0.04047	0.05289
1076.3	0.01532	0.01742	0.02343	0.03133	0.04058	0.05309
1076.4	0.01541	0.01753	0.02358	0.03144	0.04084	0.05307
1076.5	0.0155	0.01761	0.02371	0.03169	0.04097	0.05321
1076.6	0.01554	0.01763	0.02364	0.03164	0.04115	0.0532
1076.7	0.01553	0.01767	0.02387	0.0319	0.04138	0.05337
1076.8	0.01561	0.01784	0.02398	0.03217	0.04182	0.05351
1076.9	0.01568	0.01796	0.02413	0.03244	0.04204	0.05348
1077	0.01584	0.01808	0.02432	0.03274	0.04239	0.05401
1077.1	0.01596	0.01814	0.02445	0.03303	0.04276	0.05437
1077.2	0.01601	0.01833	0.02466	0.03298	0.04288	0.05483
1077.3	0.0161	0.01834	0.02471	0.03323	0.04303	0.05526
1077.4	0.01637	0.01855	0.02503	0.03355	0.04326	0.05542
1077.5	0.01678	0.01901	0.0254	0.03405	0.04379	0.05607
1077.6	0.01707	0.0192	0.02569	0.03431	0.04408	0.05657
1077.7	0.01724	0.01933	0.026	0.03441	0.04457	0.05697
1077.8	0.01738	0.01947	0.02612	0.0348	0.04478	0.05747
1077.9	0.01744	0.01958	0.02622	0.03491	0.045	0.05749
1078	0.01764	0.01973	0.02636	0.03507	0.04554	0.05824
1078.1	0.01784	0.01991	0.02685	0.0355	0.04623	0.05898
1078.2	0.01803	0.02024	0.02713	0.03592	0.04668	0.05952
1078.3	0.01805	0.0203	0.02736	0.03632	0.04717	0.06
1078.4	0.01816	0.02041	0.02757	0.03654	0.04772	0.06069
1078.5	0.01824	0.02066	0.02772	0.0369	0.04809	0.06111
1078.6	0.01835	0.02064	0.0279	0.03711	0.04853	0.06127
1078.7	0.01845	0.02078	0.02821	0.03752	0.04912	0.06177
1078.8	0.01882	0.02125	0.02878	0.0384	0.04984	0.06309
1078.9	0.01903	0.02144	0.02915	0.03885	0.05044	0.06399
1079	0.01924	0.02167	0.02954	0.03919	0.05103	0.06445
1079.1	0.01952	0.02204	0.02994	0.03981	0.05159	0.0651
1079.2	0.01963	0.02216	0.0301	0.03988	0.05185	0.06528
1079.3	0.01997	0.02251	0.03063	0.04057	0.05264	0.06615
1079.4	0.02083	0.02341	0.03165	0.04164	0.05385	0.06777
1079.5	0.0213	0.02398	0.03231	0.04264	0.05487	0.06894
1079.6	0.02188	0.02458	0.03297	0.04343	0.05578	0.07011
1079.7	0.02262	0.0255	0.03403	0.04441	0.05701	0.07176
1079.8	0.02307	0.02589	0.03447	0.04501	0.05766	0.07233
1079.9	0.02362	0.02647	0.03516	0.04573	0.05852	0.07334
1080	0.02446	0.0275	0.0362	0.04679	0.05982	0.07476
1080.1	0.02582	0.02895	0.03793	0.04898	0.06206	0.07736
1080.2	0.02702	0.03021	0.03944	0.05095	0.06402	0.07972
1080.3	0.02829	0.0318	0.04109	0.05276	0.06602	0.08209
1080.4	0.02948	0.0331	0.04267	0.05435	0.06785	0.08421
1080.5	0.02989	0.03346	0.04336	0.05499	0.06884	0.08515
1080.6	0.031	0.03474	0.0446	0.0567	0.07053	0.08666
1080.7	0.03317	0.03706	0.04726	0.05952	0.07358	0.08975
1080.8	0.03597	0.03965	0.05048	0.06274	0.07728	0.09392
1080.9	0.03872	0.04269	0.05363	0.06614	0.08122	0.09768
1081	0.04175	0.04583	0.05682	0.06983	0.08493	0.10127
1081.1	0.04365	0.04754	0.05896	0.07213	0.08709	0.1038
1081.2	0.04477	0.04883	0.05994	0.07366	0.08821	0.10494
1081.3	0.04796	0.05217	0.06338	0.07682	0.09199	0.1087
1081.4	0.05345	0.05734	0.06926	0.08265	0.09868	0.11514
1081.5	0.05717	0.06116	0.07339	0.08682	0.10345	0.11987
1081.6	0.06009	0.06443	0.07729	0.09191	0.1082	0.12465
1081.7	0.0623	0.06698	0.08041	0.09488	0.11232	0.1288
1081.8	0.06314	0.06788	0.08157	0.09691	0.11394	0.13042
1081.9	0.06459	0.06964	0.08411	0.10059	0.11721	0.1344
1082	0.06658	0.0723	0.08781	0.10598	0.12237	0.14001
1082.1	0.06874	0.075	0.09189	0.11042	0.12804	0.14647
1082.2	0.07084	0.07765	0.09544	0.11472	0.13298	0.15128
1082.3	0.07344	0.08068	0.09917	0.11803	0.13737	0.15556
1082.4	0.07502	0.0824	0.10124	0.1214	0.14007	0.15823
1082.5	0.0764	0.08375	0.10282	0.12241	0.14162	0.15954
1082.6	0.0808	0.0881	0.10725	0.12662	0.14564	0.16398
1082.7	0.09036	0.0972	0.11518	0.13365	0.15192	0.16967
1082.8	0.09811	0.10426	0.12132	0.13883	0.15606	0.17358
1082.9	0.10433	0.10946	0.12535	0.14209	0.1584	0.1759
1083	0.11143	0.11532	0.12963	0.14504	0.16072	0.17757
1083.1	0.11528	0.11847	0.13208	0.14704	0.1622	0.17918
1083.2	0.12015	0.12243	0.13474	0.14902	0.16352	0.18007
1083.3	0.12671	0.12728	0.13767	0.151	0.16517	0.1808
1083.4	0.13082	0.12994	0.13854	0.15187	0.16533	0.18079
1083.5	0.13184	0.13012	0.13788	0.15107	0.16466	0.17953
1083.6	0.12933	0.12752	0.13548	0.14836	0.16269	0.17828
1083.7	0.12665	0.12486	0.13255	0.14637	0.1605	0.17586
1083.8	0.12464	0.12293	0.13081	0.14519	0.15893	0.17445
1083.9	0.11881	0.11746	0.12642	0.14118	0.15556	0.17151
1084	0.10866	0.10827	0.11822	0.13362	0.14883	0.16558
1084.1	0.10232	0.10249	0.11346	0.12948	0.14498	0.16207
1084.2	0.09723	0.09815	0.10911	0.12469	0.14148	0.15823
1084.3	0.09292	0.09419	0.10521	0.12132	0.13758	0.1543
1084.4	0.09105	0.09259	0.10322	0.11905	0.13564	0.1532
1084.5	0.089	0.09046	0.10076	0.11662	0.13278	0.14988
1084.6	0.08694	0.0881	0.09816	0.11293	0.12899	0.14615
1084.7	0.08602	0.08688	0.09655	0.11086	0.12585	0.14339
1084.8	0.0858	0.0862	0.09545	0.10833	0.12342	0.14028
1084.9	0.08572	0.08596	0.09444	0.1071	0.12151	0.13779
1085	0.0857	0.08591	0.09415	0.10625	0.12052	0.13624
1085.1	0.08538	0.08582	0.09404	0.10619	0.11978	0.13505
1085.2	0.08456	0.08522	0.09367	0.10523	0.1186	0.13395
1085.3	0.08151	0.08319	0.09246	0.10389	0.11711	0.13193
1085.4	0.07836	0.08056	0.09093	0.10273	0.11564	0.1304
1085.5	0.07435	0.07731	0.08874	0.10083	0.11413	0.12862
1085.6	0.06955	0.0735	0.08612	0.09934	0.11256	0.12683
1085.7	0.06746	0.07159	0.08441	0.09892	0.11192	0.12591
1085.8	0.06379	0.06845	0.08195	0.09668	0.1107	0.12472
1085.9	0.0598	0.06475	0.0794	0.09517	0.10911	0.12346
1086	0.05256	0.05794	0.07336	0.08969	0.10502	0.12053
1086.1	0.04741	0.05289	0.06831	0.08534	0.10164	0.11781
1086.2	0.04343	0.04863	0.06372	0.0811	0.09816	0.11473
1086.3	0.04084	0.04588	0.06083	0.07799	0.09556	0.11189
1086.4	0.03952	0.04452	0.05927	0.07636	0.09413	0.1098
1086.5	0.0376	0.04208	0.05652	0.07334	0.09129	0.10716
1086.6	0.03448	0.03848	0.05119	0.06739	0.08548	0.10218
1086.7	0.03232	0.03602	0.04764	0.06306	0.08093	0.09793
1086.8	0.03084	0.03408	0.04504	0.06013	0.07722	0.09436
1086.9	0.02951	0.03277	0.04284	0.05735	0.07399	0.09059
1087	0.02882	0.03194	0.04174	0.05604	0.07237	0.08861
1087.1	0.02823	0.03109	0.04054	0.05414	0.07049	0.08654
1087.2	0.0271	0.02998	0.03872	0.05201	0.06738	0.08375
1087.3	0.02531	0.02785	0.03603	0.04834	0.06293	0.07885
1087.4	0.02402	0.02645	0.03404	0.04574	0.05946	0.07471
1087.5	0.02289	0.02523	0.03248	0.04377	0.05693	0.07144
1087.6	0.02203	0.02414	0.03141	0.04213	0.05503	0.06925
1087.7	0.02177	0.02397	0.03121	0.04168	0.05452	0.06862
1087.8	0.02078	0.02283	0.02984	0.03992	0.05214	0.06643
1087.9	0.01916	0.02109	0.02779	0.0372	0.04878	0.06234
1088	0.01806	0.01996	0.02643	0.03529	0.04687	0.0592
1088.1	0.01721	0.01896	0.02518	0.03403	0.0453	0.05688
1088.2	0.01637	0.01808	0.02421	0.03265	0.04341	0.05493
1088.3	0.01595	0.01775	0.02371	0.03189	0.04267	0.05414
1088.4	0.01557	0.01734	0.02318	0.03126	0.04185	0.05292
1088.5	0.01488	0.01661	0.02235	0.03002	0.04032	0.05119
1088.6	0.01379	0.01543	0.02086	0.02827	0.03821	0.04828
1088.7	0.0131	0.01469	0.01991	0.02707	0.03656	0.04646
1088.8	0.01246	0.014	0.01914	0.02601	0.03522	0.04507
1088.9	0.01206	0.01359	0.0186	0.02536	0.0344	0.04388
1089	0.012	0.01336	0.01837	0.02506	0.03403	0.04341
1089.1	0.01149	0.0129	0.01765	0.02429	0.03298	0.04195
1089.2	0.01084	0.01226	0.01668	0.02306	0.0314	0.04011
1089.3	0.01039	0.01174	0.01595	0.02219	0.03023	0.0386
1089.4	0.00999	0.01137	0.01546	0.02156	0.02937	0.03748
1089.5	0.00967	0.01112	0.01509	0.02108	0.02864	0.03678
1089.6	0.00952	0.01092	0.01487	0.02058	0.02806	0.03632
1089.7	0.00938	0.01069	0.01466	0.02027	0.02758	0.03579
1089.8	0.00916	0.01042	0.01434	0.01961	0.02689	0.03478
1089.9	0.00878	0.01003	0.01379	0.01892	0.0257	0.03341
1090	0.00857	0.00974	0.01338	0.01851	0.02485	0.03258
1090.1	0.0084	0.00963	0.01313	0.01821	0.02432	0.03188
1090.2	0.0083	0.00945	0.0129	0.0178	0.0239	0.03136
1090.3	0.00825	0.0093	0.01276	0.0178	0.02388	0.03116
1090.4	0.00816	0.00917	0.01254	0.01724	0.02327	0.03058
1090.5	0.00798	0.00895	0.01218	0.01668	0.02252	0.02937
1090.6	0.00784	0.00881	0.01195	0.01647	0.0221	0.02875
1090.7	0.00783	0.00877	0.01189	0.01629	0.02177	0.02833
1090.8	0.00777	0.00873	0.01178	0.01607	0.02151	0.02794
1090.9	0.00784	0.00872	0.01175	0.01595	0.02124	0.02769
1091	0.00783	0.00876	0.01169	0.01589	0.02117	0.02757
1091.1	0.00784	0.00877	0.01159	0.01584	0.02102	0.02735
1091.2	0.00781	0.00868	0.0115	0.0157	0.02084	0.02698
1091.3	0.00781	0.0087	0.01158	0.01577	0.02058	0.0267
1091.4	0.00773	0.00864	0.0114	0.01574	0.02055	0.02665
1091.5	0.00772	0.00865	0.01138	0.01567	0.02035	0.02638
1091.6	0.00773	0.00867	0.01141	0.01561	0.02028	0.02621
1091.7	0.00782	0.00871	0.01139	0.0156	0.02017	0.02596
1091.8	0.0078	0.00868	0.01136	0.0156	0.02004	0.02572
1091.9	0.00785	0.00871	0.0113	0.01559	0.01991	0.02562
1092	0.0079	0.00868	0.01126	0.01549	0.0199	0.02554
1092.1	0.00793	0.00869	0.01114	0.01545	0.01977	0.02539
1092.2	0.00799	0.00871	0.01122	0.01536	0.01949	0.0253
1092.3	0.00797	0.00873	0.01126	0.01527	0.01954	0.02522
1092.4	0.00802	0.00873	0.01121	0.01517	0.01946	0.02511
1092.5	0.00801	0.00873	0.01125	0.01502	0.01932	0.02482
1092.6	0.00801	0.00869	0.01124	0.01502	0.01933	0.02474
1092.7	0.00807	0.00867	0.01112	0.01506	0.0192	0.02477
1092.8	0.00811	0.00874	0.01119	0.01492	0.01921	0.02469
1092.9	0.00811	0.00874	0.01125	0.01491	0.0191	0.02454
1093	0.00816	0.00883	0.0112	0.01487	0.01906	0.02463
1093.1	0.00814	0.00881	0.0112	0.0149	0.01926	0.02456
1093.2	0.00822	0.00886	0.01124	0.01475	0.01914	0.02431
1093.3	0.00822	0.0089	0.01121	0.01474	0.01914	0.02427
1093.4	0.00816	0.0089	0.01116	0.01476	0.01915	0.02423
1093.5	0.00817	0.00894	0.01112	0.01468	0.01912	0.02406
1093.6	0.00815	0.00893	0.01114	0.01462	0.01907	0.02386
1093.7	0.00811	0.00888	0.01112	0.01452	0.01917	0.0239
1093.8	0.0081	0.00889	0.0111	0.01447	0.01904	0.02367
1093.9	0.00801	0.00882	0.01109	0.01447	0.01905	0.02337
1094	0.00795	0.00874	0.0109	0.01445	0.01905	0.02326
1094.1	0.0079	0.00873	0.01087	0.01415	0.01894	0.02292
1094.2	0.00791	0.00868	0.01088	0.01425	0.01896	0.02283
1094.3	0.00784	0.00864	0.01081	0.01418	0.0188	0.02258
1094.4	0.00776	0.00859	0.01061	0.01402	0.01868	0.02246
1094.5	0.00769	0.00847	0.01034	0.01396	0.01826	0.02213
1094.6	0.00755	0.0083	0.01027	0.0138	0.01803	0.02205
1094.7	0.00749	0.00825	0.01031	0.01347	0.01794	0.02193
1094.8	0.00738	0.00818	0.01017	0.01336	0.01786	0.02178
1094.9	0.00735	0.00807	0.01006	0.01326	0.01769	0.02153
1095	0.00723	0.00794	0.01008	0.01316	0.01765	0.02131
1095.1	0.00711	0.00777	0.0099	0.01297	0.01749	0.02096
1095.2	0.00693	0.00765	0.00974	0.01263	0.01732	0.02082
1095.3	0.00683	0.00757	0.00967	0.01251	0.01709	0.02067
1095.4	0.00676	0.00746	0.00952	0.01234	0.01684	0.0204
1095.5	0.00664	0.00741	0.00948	0.01227	0.01683	0.02034
1095.6	0.00652	0.00732	0.0093	0.01208	0.01664	0.02025
1095.7	0.00638	0.00718	0.00912	0.01185	0.01644	0.02011
1095.8	0.0062	0.00704	0.00905	0.01172	0.01627	0.01982
1095.9	0.00611	0.00697	0.00885	0.01163	0.01602	0.01951
1096	0.00608	0.00688	0.00881	0.01159	0.0159	0.01951
1096.1	0.00603	0.00681	0.0088	0.01166	0.01576	0.01941
1096.2	0.00598	0.00679	0.00882	0.0116	0.01582	0.01952
1096.3	0.00595	0.00666	0.00879	0.01141	0.01565	0.0194
1096.4	0.0059	0.0065	0.00857	0.01123	0.01548	0.01893
1096.5	0.00585	0.00642	0.00843	0.01118	0.01545	0.01874
1096.6	0.00582	0.00641	0.00823	0.01113	0.01535	0.01858
1096.7	0.00577	0.00639	0.00818	0.01095	0.01502	0.01838
1096.8	0.00573	0.00642	0.00822	0.0109	0.015	0.01845
1096.9	0.00569	0.00637	0.0082	0.01077	0.01489	0.01836
1097	0.00563	0.00631	0.00811	0.01078	0.01492	0.01807
1097.1	0.00558	0.00623	0.00803	0.01065	0.0146	0.01773
1097.2	0.00553	0.0062	0.00794	0.01057	0.01454	0.0174
1097.3	0.00542	0.00608	0.00792	0.01056	0.01445	0.01724
1097.4	0.00539	0.00609	0.00786	0.01051	0.01434	0.0171
1097.5	0.00535	0.00609	0.00778	0.01041	0.01447	0.01708
1097.6	0.00534	0.00602	0.00767	0.01048	0.01439	0.01692
1097.7	0.00531	0.00588	0.00762	0.01034	0.01426	0.0168
1097.8	0.00529	0.00585	0.00756	0.01019	0.01404	0.01686
1097.9	0.00523	0.00583	0.00749	0.01007	0.01396	0.0167
1098	0.00522	0.00587	0.00736	0.01005	0.01387	0.01667
1098.1	0.00514	0.00588	0.00732	0.00993	0.0139	0.0166
1098.2	0.0051	0.00586	0.00735	0.00988	0.01373	0.01649
1098.3	0.00509	0.00588	0.00735	0.0098	0.01359	0.01637
1098.4	0.00502	0.00584	0.00727	0.00952	0.01347	0.01627
1098.5	0.00497	0.00571	0.00713	0.00943	0.0132	0.016
1098.6	0.00495	0.00568	0.00703	0.00954	0.01298	0.0159
1098.7	0.0049	0.00559	0.007	0.00961	0.01287	0.01587
1098.8	0.00489	0.00561	0.00705	0.00976	0.01304	0.01599
1098.9	0.00483	0.00558	0.007	0.00966	0.01302	0.01585
1099	0.00479	0.00546	0.00698	0.00954	0.01274	0.01581
1099.1	0.00475	0.00537	0.00688	0.00943	0.01268	0.01569
1099.2	0.0047	0.00537	0.00692	0.00936	0.01257	0.01568
1099.3	0.0046	0.00535	0.00685	0.00941	0.01229	0.01541
1099.4	0.00458	0.0053	0.00685	0.00938	0.01234	0.01536
1099.5	0.00455	0.0053	0.00678	0.00924	0.01232	0.01541
1099.6	0.00446	0.00527	0.00662	0.0092	0.01227	0.01525
1099.7	0.00441	0.00521	0.00653	0.00901	0.01226	0.01496
[truncated: 6,003 more rows]

## Sheet: Figure 2b
Wavelength (nm)	Emission cross section (cm^2)
	298 K	323 K	373 K	423 K	473 K	523 K
1140	7.72438e-22	9.41679e-22	9.22789e-22	1.301e-21	1.88493e-21	3.21471e-21
1140.1	8.6119e-22	1.01784e-21	7.38228e-22	1.26113e-21	1.79714e-21	2.85586e-21
1140.2	7.81246e-22	8.99922e-22	6.88288e-22	1.31588e-21	1.57549e-21	2.68196e-21
1140.3	8.05134e-22	9.27248e-22	7.20249e-22	1.30393e-21	1.58468e-21	2.91621e-21
1140.4	8.08962e-22	9.10851e-22	8.10402e-22	1.38359e-21	1.76666e-21	2.72161e-21
1140.5	8.56504e-22	7.00111e-22	8.45074e-22	1.45243e-21	1.71327e-21	2.74318e-21
1140.6	8.35534e-22	8.23952e-22	7.46151e-22	1.31153e-21	1.51504e-21	2.98456e-21
1140.7	8.28737e-22	9.19547e-22	7.64943e-22	1.2436e-21	1.93934e-21	2.65236e-21
1140.8	7.95916e-22	8.56744e-22	8.11551e-22	1.20672e-21	1.88379e-21	2.85607e-21
1140.9	7.5834e-22	9.84637e-22	8.07865e-22	1.22581e-21	1.96235e-21	2.8674e-21
1141	8.01214e-22	8.93449e-22	6.71692e-22	1.20602e-21	2.1232e-21	2.55887e-21
1141.1	9.29358e-22	9.91783e-22	7.22292e-22	1.20956e-21	1.97456e-21	2.87287e-21
1141.2	8.7284e-22	9.03113e-22	8.28609e-22	1.18195e-21	1.90379e-21	2.87389e-21
1141.3	7.42828e-22	8.18252e-22	9.17761e-22	1.14654e-21	2.20562e-21	2.42387e-21
1141.4	7.31239e-22	8.71475e-22	9.04819e-22	1.11422e-21	2.03518e-21	2.52117e-21
1141.5	6.76962e-22	9.42818e-22	9.17083e-22	1.09435e-21	1.86895e-21	2.70467e-21
1141.6	6.58225e-22	8.88888e-22	9.25374e-22	9.94933e-22	1.75683e-21	2.77111e-21
1141.7	8.04387e-22	8.43967e-22	9.28357e-22	1.06705e-21	1.73792e-21	2.81691e-21
1141.8	6.93109e-22	9.05031e-22	9.96444e-22	1.10644e-21	1.78845e-21	2.8455e-21
1141.9	7.42032e-22	9.64846e-22	9.01104e-22	9.53839e-22	1.64579e-21	2.82926e-21
1142	7.54171e-22	8.66857e-22	8.68184e-22	1.01977e-21	1.76148e-21	2.56449e-21
1142.1	6.79588e-22	9.40937e-22	7.94011e-22	1.02794e-21	1.77949e-21	2.64826e-21
1142.2	5.3483e-22	1.07463e-21	8.30214e-22	1.03612e-21	1.81707e-21	2.58703e-21
1142.3	4.3396e-22	1.03486e-21	1.00486e-21	1.074e-21	1.97643e-21	2.85399e-21
1142.4	4.50764e-22	1.05854e-21	1.03983e-21	1.05405e-21	1.97496e-21	2.6407e-21
1142.5	4.87806e-22	9.42269e-22	9.58956e-22	1.18271e-21	1.98436e-21	2.67967e-21
1142.6	4.61794e-22	9.6205e-22	1.03257e-21	1.29893e-21	1.90453e-21	2.57339e-21
1142.7	4.31002e-22	9.46826e-22	1.06359e-21	1.35419e-21	1.93568e-21	2.45666e-21
1142.8	5.08571e-22	9.39375e-22	9.09308e-22	1.40791e-21	1.8035e-21	2.57521e-21
1142.9	4.5037e-22	9.6307e-22	7.96259e-22	1.44914e-21	1.61457e-21	2.5138e-21
1143	4.61256e-22	9.2316e-22	8.7526e-22	1.34622e-21	1.66963e-21	2.46619e-21
1143.1	4.17304e-22	9.37774e-22	9.79677e-22	1.31064e-21	1.64188e-21	2.60566e-21
1143.2	4.69931e-22	9.21214e-22	9.25281e-22	1.45225e-21	1.65555e-21	2.63778e-21
1143.3	5.45264e-22	9.26738e-22	8.97559e-22	1.36647e-21	1.36811e-21	2.52082e-21
1143.4	4.53553e-22	8.32149e-22	8.618e-22	1.40148e-21	1.33803e-21	2.53905e-21
1143.5	5.50425e-22	8.0903e-22	9.32944e-22	1.40983e-21	1.33414e-21	2.66139e-21
1143.6	4.84928e-22	7.88498e-22	8.45027e-22	1.29411e-21	1.29092e-21	2.53043e-21
1143.7	5.1019e-22	7.24997e-22	7.95837e-22	1.46424e-21	1.30667e-21	2.85772e-21
1143.8	4.73318e-22	7.03118e-22	8.29568e-22	1.44432e-21	1.30495e-21	2.83789e-21
1143.9	4.40006e-22	5.90046e-22	8.76708e-22	1.28133e-21	1.37101e-21	2.99526e-21
1144	5.2628e-22	5.91557e-22	7.33749e-22	1.29436e-21	1.16807e-21	2.57919e-21
1144.1	5.58771e-22	5.40931e-22	8.06337e-22	1.32471e-21	1.41793e-21	2.54881e-21
1144.2	5.57772e-22	4.75927e-22	7.78484e-22	1.26695e-21	1.39654e-21	2.58101e-21
1144.3	5.57969e-22	5.62183e-22	7.68035e-22	1.22646e-21	1.38389e-21	2.6202e-21
1144.4	5.47385e-22	5.57162e-22	7.69647e-22	1.09459e-21	1.45667e-21	3.08409e-21
1144.5	5.9311e-22	5.89991e-22	6.98829e-22	1.07765e-21	1.43308e-21	2.31911e-21
1144.6	5.26197e-22	5.44498e-22	8.10444e-22	1.13162e-21	1.42482e-21	2.16317e-21
1144.7	5.08396e-22	6.04776e-22	8.02677e-22	1.1194e-21	1.51522e-21	2.34862e-21
1144.8	4.72592e-22	6.93843e-22	6.78085e-22	1.11191e-21	1.46969e-21	2.53768e-21
1144.9	4.37961e-22	6.32652e-22	6.54146e-22	1.14386e-21	1.50752e-21	2.33633e-21
1145	5.02933e-22	6.89102e-22	6.47658e-22	1.19477e-21	1.26219e-21	2.5325e-21
1145.1	6.01571e-22	6.7234e-22	7.54076e-22	1.2836e-21	1.22311e-21	2.54386e-21
1145.2	5.7776e-22	5.88832e-22	7.52997e-22	1.19719e-21	1.26967e-21	2.28295e-21
1145.3	5.19086e-22	4.90867e-22	8.40695e-22	1.09333e-21	1.22617e-21	2.23836e-21
1145.4	3.90654e-22	4.87111e-22	6.97013e-22	1.18697e-21	1.2288e-21	2.34394e-21
1145.5	4.25662e-22	5.35749e-22	6.60915e-22	1.11308e-21	1.20725e-21	2.33778e-21
1145.6	4.97984e-22	4.71731e-22	7.36554e-22	1.08026e-21	1.17468e-21	2.27568e-21
1145.7	5.42681e-22	4.41748e-22	8.86332e-22	1.06323e-21	1.2147e-21	2.38839e-21
1145.8	4.67038e-22	4.57639e-22	8.38135e-22	1.04778e-21	1.18651e-21	2.52565e-21
1145.9	4.87673e-22	3.69913e-22	8.47866e-22	1.0909e-21	1.16711e-21	2.47755e-21
1146	5.52891e-22	3.33302e-22	7.82091e-22	1.18156e-21	1.20717e-21	2.83549e-21
1146.1	5.808e-22	3.66236e-22	8.14741e-22	1.17723e-21	1.17454e-21	2.49681e-21
1146.2	5.19529e-22	3.71617e-22	8.90593e-22	1.14594e-21	1.21684e-21	2.44514e-21
1146.3	4.96802e-22	3.80944e-22	8.85508e-22	1.23831e-21	1.52379e-21	2.32335e-21
1146.4	4.3787e-22	4.13929e-22	8.92571e-22	1.33867e-21	1.65228e-21	2.18044e-21
1146.5	4.42851e-22	3.4572e-22	8.19942e-22	1.34073e-21	1.6683e-21	1.96029e-21
1146.6	5.56475e-22	4.826e-22	7.81043e-22	1.3285e-21	1.75278e-21	2.0171e-21
1146.7	5.50633e-22	3.59118e-22	7.56987e-22	1.23529e-21	1.72027e-21	2.15818e-21
1146.8	5.45995e-22	3.81615e-22	7.68071e-22	1.24367e-21	2.09863e-21	2.66445e-21
1146.9	4.96644e-22	3.62004e-22	8.02159e-22	1.26794e-21	2.23638e-21	2.60218e-21
1147	4.60555e-22	4.60894e-22	6.59004e-22	1.34309e-21	2.19074e-21	2.57851e-21
1147.1	4.20812e-22	3.82018e-22	7.87834e-22	1.43419e-21	2.10969e-21	2.19988e-21
1147.2	4.53621e-22	3.72928e-22	8.54464e-22	1.27087e-21	2.09274e-21	2.51001e-21
1147.3	3.94487e-22	3.94151e-22	7.28785e-22	1.15834e-21	2.10011e-21	2.41595e-21
1147.4	3.47416e-22	4.45719e-22	7.18201e-22	1.02346e-21	2.02559e-21	2.53289e-21
1147.5	4.17772e-22	4.64344e-22	6.41186e-22	8.77331e-22	1.88014e-21	2.7942e-21
1147.6	4.67585e-22	3.70814e-22	6.21071e-22	8.82418e-22	1.87637e-21	2.32697e-21
1147.7	5.2955e-22	4.03947e-22	6.55203e-22	9.48057e-22	2.03659e-21	2.87364e-21
1147.8	5.92772e-22	4.7804e-22	5.99796e-22	1.1046e-21	1.78015e-21	3.02965e-21
1147.9	6.18446e-22	5.3237e-22	6.63809e-22	1.05237e-21	1.53683e-21	2.8968e-21
1148	7.02365e-22	5.81452e-22	7.71321e-22	1.05433e-21	1.66161e-21	2.97891e-21
1148.1	7.14747e-22	4.4153e-22	8.01478e-22	1.25575e-21	1.73099e-21	3.0787e-21
1148.2	6.53088e-22	5.2103e-22	8.33015e-22	1.31844e-21	1.4208e-21	3.10095e-21
1148.3	6.27817e-22	5.39733e-22	7.55822e-22	1.25025e-21	1.55232e-21	3.34201e-21
1148.4	5.73373e-22	6.19324e-22	6.41859e-22	1.22193e-21	1.70393e-21	3.08548e-21
1148.5	5.86941e-22	6.0498e-22	5.74067e-22	1.24633e-21	1.71342e-21	3.25961e-21
1148.6	5.73776e-22	6.03868e-22	4.95341e-22	1.24837e-21	1.6829e-21	3.56457e-21
1148.7	5.59385e-22	5.93482e-22	4.62844e-22	1.21203e-21	1.7213e-21	3.37499e-21
1148.8	5.32819e-22	6.97057e-22	4.82072e-22	1.18526e-21	1.80644e-21	3.74384e-21
1148.9	5.73164e-22	8.89524e-22	5.91222e-22	1.11848e-21	1.71361e-21	3.46577e-21
1149	4.75979e-22	7.55897e-22	4.97401e-22	1.09646e-21	1.54279e-21	3.19812e-21
1149.1	5.57736e-22	7.88001e-22	4.66221e-22	1.10485e-21	1.58564e-21	3.40097e-21
1149.2	5.28696e-22	7.47139e-22	4.55476e-22	8.74581e-22	1.57283e-21	3.05522e-21
1149.3	5.08165e-22	7.54039e-22	4.33809e-22	9.90259e-22	1.69373e-21	2.96422e-21
1149.4	5.69296e-22	7.5032e-22	4.8036e-22	9.63357e-22	1.66757e-21	3.20262e-21
1149.5	4.79254e-22	7.04087e-22	5.35134e-22	1.05189e-21	1.52543e-21	3.00174e-21
1149.6	4.85522e-22	5.6081e-22	6.17259e-22	1.09717e-21	1.65759e-21	3.36086e-21
1149.7	3.89286e-22	4.98525e-22	5.80591e-22	9.77209e-22	1.79208e-21	3.15635e-21
1149.8	4.39474e-22	6.23707e-22	7.01054e-22	8.84452e-22	1.76815e-21	3.12553e-21
1149.9	4.86034e-22	4.94884e-22	7.09502e-22	9.5381e-22	1.48961e-21	2.98112e-21
1150	4.76432e-22	5.3232e-22	6.4958e-22	1.08907e-21	1.62864e-21	2.94666e-21
1150.1	4.35049e-22	5.24519e-22	6.56648e-22	1.18748e-21	1.846e-21	2.47535e-21
1150.2	4.3398e-22	4.88747e-22	6.51404e-22	1.14931e-21	1.54036e-21	2.64675e-21
1150.3	5.08729e-22	5.63522e-22	5.05153e-22	1.26389e-21	1.66167e-21	2.18212e-21
1150.4	5.48055e-22	7.26305e-22	5.91606e-22	1.13725e-21	1.45419e-21	2.55973e-21
1150.5	4.35661e-22	7.01231e-22	5.57565e-22	9.96049e-22	1.40546e-21	2.91627e-21
1150.6	4.52952e-22	8.34837e-22	5.38575e-22	8.54745e-22	1.32536e-21	3.19835e-21
1150.7	5.60878e-22	7.68427e-22	4.89411e-22	9.85476e-22	1.44676e-21	2.95747e-21
1150.8	4.90022e-22	7.04638e-22	6.41806e-22	1.13563e-21	1.42487e-21	3.08667e-21
1150.9	4.38723e-22	5.98085e-22	5.29539e-22	1.08768e-21	1.31779e-21	2.84914e-21
1151	4.36425e-22	5.80933e-22	5.6815e-22	1.02359e-21	1.28014e-21	3.09596e-21
1151.1	4.37805e-22	5.85145e-22	5.80705e-22	1.21745e-21	1.48019e-21	2.85114e-21
1151.2	4.69855e-22	5.77332e-22	4.36711e-22	9.372e-22	1.47174e-21	3.30492e-21
1151.3	4.11114e-22	5.36091e-22	3.2284e-22	9.4237e-22	1.46552e-21	3.4095e-21
1151.4	4.14941e-22	4.01206e-22	3.3807e-22	1.07829e-21	1.28867e-21	3.42854e-21
1151.5	3.34034e-22	3.63888e-22	3.82181e-22	9.54334e-22	1.15887e-21	2.98362e-21
1151.6	3.69777e-22	5.19257e-22	2.57169e-22	7.4629e-22	1.14579e-21	3.09891e-21
1151.7	3.85883e-22	4.92664e-22	2.7927e-22	8.87136e-22	1.01584e-21	2.93571e-21
1151.8	3.38073e-22	5.87922e-22	3.15149e-22	9.94134e-22	9.77979e-22	2.85815e-21
1151.9	2.76702e-22	5.31861e-22	4.44668e-22	9.37886e-22	1.09302e-21	2.80911e-21
1152	2.91562e-22	4.11432e-22	4.8063e-22	1.01424e-21	1.05066e-21	3.10326e-21
1152.1	2.94126e-22	4.78608e-22	4.43602e-22	9.87089e-22	9.54251e-22	3.20091e-21
1152.2	4.17337e-22	4.22449e-22	2.7976e-22	1.10884e-21	1.34182e-21	3.40239e-21
1152.3	4.32261e-22	3.51494e-22	2.578e-22	1.11247e-21	1.30175e-21	2.90253e-21
1152.4	4.27485e-22	4.34824e-22	3.42015e-22	1.06264e-21	1.23237e-21	2.74243e-21
1152.5	4.57212e-22	4.41689e-22	3.69727e-22	9.54444e-22	1.18773e-21	3.10512e-21
1152.6	3.47652e-22	5.2108e-22	3.76757e-22	1.05366e-21	1.22421e-21	3.23519e-21
1152.7	3.97103e-22	5.34697e-22	4.33491e-22	9.90788e-22	1.28554e-21	3.29725e-21
1152.8	4.28084e-22	5.65795e-22	6.0489e-22	1.07062e-21	1.33562e-21	3.05102e-21
1152.9	4.19596e-22	5.8347e-22	5.31882e-22	1.1213e-21	1.28644e-21	3.19196e-21
1153	4.07397e-22	6.14606e-22	5.5418e-22	1.1152e-21	1.20787e-21	3.84246e-21
1153.1	4.19889e-22	5.82533e-22	5.41932e-22	1.14157e-21	1.30767e-21	3.70384e-21
1153.2	4.38567e-22	4.4681e-22	6.29249e-22	9.82777e-22	1.16127e-21	3.66564e-21
1153.3	4.22655e-22	5.16973e-22	6.70972e-22	1.0985e-21	1.05771e-21	3.77467e-21
1153.4	3.32556e-22	4.82139e-22	6.37993e-22	1.10213e-21	1.12817e-21	3.62509e-21
1153.5	3.30199e-22	4.36502e-22	6.70058e-22	1.17895e-21	1.13535e-21	3.4215e-21
1153.6	3.66191e-22	4.77085e-22	6.2736e-22	1.33715e-21	1.37104e-21	3.54494e-21
1153.7	3.96021e-22	5.93195e-22	5.54154e-22	1.23673e-21	1.52316e-21	3.80513e-21
1153.8	4.01111e-22	6.63532e-22	5.84838e-22	1.36901e-21	1.45124e-21	3.52224e-21
1153.9	3.29423e-22	5.86865e-22	6.14156e-22	1.50628e-21	1.32266e-21	3.20316e-21
1154	2.73789e-22	6.95037e-22	6.58749e-22	1.31133e-21	1.55874e-21	3.4995e-21
1154.1	3.66832e-22	6.8988e-22	7.4222e-22	1.18794e-21	1.70434e-21	3.6592e-21
1154.2	3.55803e-22	7.48194e-22	6.85579e-22	1.24867e-21	1.59838e-21	3.80819e-21
1154.3	4.60101e-22	7.1333e-22	6.48335e-22	1.28335e-21	1.57399e-21	3.9609e-21
1154.4	4.01954e-22	6.48709e-22	6.20786e-22	1.43877e-21	1.52236e-21	3.68106e-21
1154.5	4.93931e-22	5.35372e-22	7.05748e-22	1.54534e-21	1.43437e-21	3.99973e-21
1154.6	4.92863e-22	5.03101e-22	7.58806e-22	1.63403e-21	1.64148e-21	3.6223e-21
1154.7	4.13553e-22	5.11394e-22	8.0912e-22	1.68849e-21	1.73517e-21	3.83651e-21
1154.8	5.03146e-22	4.76385e-22	8.66422e-22	1.67601e-21	1.63354e-21	3.46598e-21
1154.9	4.34969e-22	3.99383e-22	7.5682e-22	1.56385e-21	1.71593e-21	3.73084e-21
1155	4.56256e-22	4.78073e-22	8.09969e-22	1.56766e-21	1.73017e-21	4.07176e-21
1155.1	3.45732e-22	4.93143e-22	7.44819e-22	1.63035e-21	1.79901e-21	4.15993e-21
1155.2	2.84893e-22	3.6321e-22	7.18619e-22	1.72907e-21	1.75868e-21	4.07099e-21
1155.3	3.11127e-22	4.83997e-22	7.06332e-22	1.75749e-21	1.71378e-21	4.36175e-21
1155.4	4.25771e-22	5.12647e-22	7.63718e-22	1.76138e-21	1.81911e-21	4.47182e-21
1155.5	3.9603e-22	5.41316e-22	8.50421e-22	1.6965e-21	1.92223e-21	4.18746e-21
1155.6	4.2856e-22	4.76362e-22	8.46534e-22	1.44482e-21	1.76798e-21	4.21789e-21
1155.7	4.43665e-22	5.55271e-22	8.16138e-22	1.30603e-21	1.73897e-21	4.39683e-21
1155.8	5.44801e-22	5.82627e-22	8.12236e-22	1.28026e-21	1.56402e-21	4.36213e-21
1155.9	5.66192e-22	4.86371e-22	1.02193e-21	1.27087e-21	1.65808e-21	4.07734e-21
1156	5.32706e-22	4.11793e-22	1.09491e-21	1.42879e-21	1.82977e-21	3.95549e-21
1156.1	6.55195e-22	3.00456e-22	1.0897e-21	1.48509e-21	1.96963e-21	3.42736e-21
1156.2	6.0299e-22	2.96481e-22	1.0258e-21	1.39696e-21	1.84018e-21	3.3959e-21
1156.3	5.14532e-22	4.50318e-22	1.09466e-21	1.34162e-21	2.09662e-21	3.19384e-21
1156.4	5.1721e-22	4.94026e-22	1.07546e-21	1.4735e-21	2.03795e-21	3.1877e-21
1156.5	4.28659e-22	5.67716e-22	1.19615e-21	1.53482e-21	2.20322e-21	3.57016e-21
1156.6	4.3506e-22	6.27838e-22	1.34072e-21	1.53864e-21	2.37546e-21	4.08368e-21
1156.7	3.9144e-22	6.28057e-22	1.18999e-21	1.57371e-21	2.06295e-21	4.42311e-21
1156.8	4.32861e-22	5.86028e-22	1.23662e-21	1.74863e-21	2.21925e-21	4.5519e-21
1156.9	5.20616e-22	5.88959e-22	1.26087e-21	1.74759e-21	2.20858e-21	4.78262e-21
1157	5.58355e-22	6.23259e-22	1.3482e-21	1.86837e-21	2.33756e-21	4.78065e-21
1157.1	6.81281e-22	6.63041e-22	1.43559e-21	1.85091e-21	2.39335e-21	5.22998e-21
1157.2	7.66708e-22	6.87838e-22	1.51603e-21	1.88944e-21	2.51103e-21	5.11166e-21
1157.3	6.96795e-22	6.53947e-22	1.44641e-21	1.89669e-21	2.38585e-21	5.28462e-21
1157.4	8.07361e-22	7.22461e-22	1.36973e-21	1.76713e-21	2.46693e-21	5.48685e-21
1157.5	8.89159e-22	6.14784e-22	1.4418e-21	1.83206e-21	2.10771e-21	5.41951e-21
1157.6	8.7316e-22	5.89032e-22	1.41562e-21	1.75022e-21	2.18874e-21	5.57818e-21
1157.7	8.6468e-22	7.0271e-22	1.34587e-21	1.91419e-21	2.14131e-21	5.62753e-21
1157.8	8.2983e-22	8.00056e-22	1.27748e-21	1.77125e-21	2.33491e-21	5.68057e-21
1157.9	8.31375e-22	8.86525e-22	1.22591e-21	1.89736e-21	2.27601e-21	5.31759e-21
1158	9.62319e-22	8.85465e-22	1.16868e-21	1.86168e-21	2.53872e-21	5.30119e-21
1158.1	1.00287e-21	8.72084e-22	1.1733e-21	1.7764e-21	2.69359e-21	5.72669e-21
1158.2	9.96934e-22	9.01148e-22	1.18075e-21	1.85802e-21	2.90834e-21	5.80907e-21
1158.3	9.99797e-22	9.83662e-22	1.16568e-21	1.8934e-21	2.78516e-21	5.49313e-21
1158.4	1.06556e-21	1.01964e-21	1.27311e-21	1.8709e-21	2.76773e-21	5.69612e-21
1158.5	9.66515e-22	9.55558e-22	1.34259e-21	1.89306e-21	2.64902e-21	5.41284e-21
1158.6	9.22789e-22	1.02858e-21	1.50231e-21	1.71163e-21	2.66145e-21	5.47326e-21
1158.7	1.03268e-21	1.16613e-21	1.52257e-21	1.77184e-21	2.73838e-21	5.73136e-21
1158.8	1.16657e-21	1.12811e-21	1.54425e-21	1.85694e-21	2.6011e-21	5.97865e-21
1158.9	1.30183e-21	1.03377e-21	1.57442e-21	1.96199e-21	2.66654e-21	6.23711e-21
1159	1.29472e-21	9.79197e-22	1.49452e-21	1.85161e-21	2.54758e-21	6.0048e-21
1159.1	1.34057e-21	8.68258e-22	1.57834e-21	1.91195e-21	2.61535e-21	6.06187e-21
1159.2	1.3158e-21	7.10516e-22	1.57606e-21	2.08347e-21	2.7247e-21	6.1813e-21
1159.3	1.29481e-21	8.11122e-22	1.59074e-21	2.14559e-21	2.86874e-21	5.9524e-21
1159.4	1.20562e-21	8.23782e-22	1.66761e-21	2.13472e-21	2.782e-21	5.81139e-21
1159.5	1.15806e-21	8.80474e-22	1.55368e-21	2.25835e-21	3.09014e-21	5.95288e-21
1159.6	1.2292e-21	1.02528e-21	1.48209e-21	2.16611e-21	3.24139e-21	5.76404e-21
1159.7	1.25491e-21	9.01738e-22	1.54768e-21	2.122e-21	3.42047e-21	5.88724e-21
1159.8	1.29201e-21	7.94632e-22	1.44916e-21	2.31889e-21	3.36155e-21	5.59538e-21
1159.9	1.28234e-21	7.85265e-22	1.42701e-21	2.42778e-21	3.45754e-21	5.82519e-21
1160	1.29797e-21	8.18614e-22	1.34962e-21	2.45191e-21	3.47494e-21	6.00369e-21
1160.1	1.18072e-21	8.1752e-22	1.20984e-21	2.47606e-21	3.46458e-21	6.3993e-21
1160.2	1.26975e-21	8.84001e-22	1.1224e-21	2.412e-21	3.43106e-21	6.36105e-21
1160.3	1.11316e-21	7.60147e-22	1.0519e-21	2.42783e-21	3.69164e-21	6.34486e-21
1160.4	1.08061e-21	8.18374e-22	1.0466e-21	2.60358e-21	3.69524e-21	6.49434e-21
1160.5	1.0341e-21	8.4903e-22	9.54749e-22	2.58782e-21	3.59224e-21	6.61813e-21
1160.6	1.10798e-21	8.42421e-22	1.12254e-21	2.6904e-21	3.57262e-21	6.87832e-21
1160.7	1.09442e-21	8.46858e-22	1.08318e-21	2.67633e-21	3.73389e-21	6.74804e-21
1160.8	1.08973e-21	8.60973e-22	1.02533e-21	2.68894e-21	3.71895e-21	6.86468e-21
1160.9	1.0495e-21	8.82009e-22	9.68863e-22	2.80835e-21	3.56475e-21	6.99246e-21
1161	9.86387e-22	9.08591e-22	9.67779e-22	2.67078e-21	3.38954e-21	6.28286e-21
1161.1	8.59738e-22	9.13058e-22	1.06621e-21	2.54814e-21	3.49059e-21	6.17801e-21
1161.2	9.00689e-22	7.73601e-22	1.01538e-21	2.64925e-21	3.40816e-21	6.10633e-21
1161.3	9.26418e-22	7.7387e-22	9.88705e-22	2.64182e-21	3.41167e-21	6.3485e-21
1161.4	8.80975e-22	7.56136e-22	8.21124e-22	2.45552e-21	3.66162e-21	6.44307e-21
1161.5	9.44866e-22	8.78309e-22	7.70161e-22	2.35605e-21	3.72801e-21	6.49705e-21
1161.6	9.32473e-22	8.4674e-22	7.09193e-22	2.49068e-21	3.53621e-21	6.71743e-21
1161.7	8.80621e-22	7.92969e-22	9.01757e-22	2.31585e-21	3.51649e-21	6.69018e-21
1161.8	7.23073e-22	8.30688e-22	9.37697e-22	2.04884e-21	3.52935e-21	6.17087e-21
1161.9	8.72319e-22	9.51669e-22	1.14758e-21	2.23039e-21	3.52359e-21	6.1175e-21
1162	1.01275e-21	9.90857e-22	1.26634e-21	2.11056e-21	3.59238e-21	6.21958e-21
1162.1	1.073e-21	1.03701e-21	1.33526e-21	2.12302e-21	3.42583e-21	6.32544e-21
1162.2	1.0313e-21	9.98489e-22	1.4613e-21	2.07683e-21	3.47132e-21	6.54992e-21
1162.3	1.04186e-21	1.1058e-21	1.43897e-21	2.01048e-21	3.55648e-21	7.13033e-21
1162.4	1.10984e-21	1.1451e-21	1.48231e-21	2.20575e-21	3.56005e-21	7.16246e-21
1162.5	1.07449e-21	1.15523e-21	1.34854e-21	2.29209e-21	3.75965e-21	7.11674e-21
1162.6	1.16805e-21	1.04438e-21	1.4176e-21	2.36339e-21	3.80765e-21	7.26389e-21
1162.7	1.13653e-21	1.13795e-21	1.48243e-21	2.32055e-21	4.07053e-21	7.32951e-21
1162.8	1.18164e-21	1.20375e-21	1.49295e-21	2.45405e-21	4.06026e-21	8.11909e-21
1162.9	1.10026e-21	1.21809e-21	1.47201e-21	2.52548e-21	3.98689e-21	8.65668e-21
1163	1.07124e-21	1.25193e-21	1.57699e-21	2.54989e-21	4.24309e-21	8.60025e-21
1163.1	1.22763e-21	1.10191e-21	1.78797e-21	2.59281e-21	4.28666e-21	8.16099e-21
1163.2	1.12699e-21	1.13156e-21	1.80864e-21	2.61221e-21	4.03549e-21	8.45008e-21
1163.3	1.16449e-21	1.17378e-21	1.85081e-21	2.63331e-21	4.04157e-21	8.38607e-21
1163.4	1.20586e-21	1.1686e-21	1.9403e-21	2.64264e-21	4.25835e-21	8.23646e-21
1163.5	1.28183e-21	1.24992e-21	1.9295e-21	2.70922e-21	4.4823e-21	7.77041e-21
1163.6	1.21951e-21	1.17221e-21	1.90866e-21	2.94429e-21	4.47683e-21	8.22728e-21
1163.7	1.19687e-21	1.33175e-21	2.01548e-21	2.94868e-21	4.44323e-21	8.66212e-21
1163.8	1.19728e-21	1.26379e-21	2.06784e-21	2.99522e-21	4.55496e-21	8.2926e-21
1163.9	1.23488e-21	1.2768e-21	2.06855e-21	3.01312e-21	4.53074e-21	8.33647e-21
1164	1.19683e-21	1.31917e-21	2.11235e-21	3.12549e-21	4.76456e-21	8.85754e-21
1164.1	1.15362e-21	1.28887e-21	2.0427e-21	3.162e-21	4.7357e-21	8.97995e-21
1164.2	1.25414e-21	1.31868e-21	2.15405e-21	3.15466e-21	4.5425e-21	9.13228e-21
1164.3	1.28154e-21	1.22961e-21	2.24392e-21	2.92275e-21	4.77891e-21	9.15411e-21
1164.4	1.34365e-21	1.23843e-21	2.203e-21	2.93558e-21	4.92152e-21	9.44473e-21
1164.5	1.42635e-21	1.18287e-21	2.2239e-21	2.92308e-21	4.85037e-21	9.57497e-21
1164.6	1.41785e-21	1.19308e-21	2.22036e-21	3.09312e-21	5.08008e-21	9.78002e-21
1164.7	1.47106e-21	1.26914e-21	2.34204e-21	3.04854e-21	5.19002e-21	1.02244e-20
1164.8	1.53846e-21	1.27098e-21	2.35293e-21	3.17983e-21	5.2671e-21	1.03176e-20
1164.9	1.46436e-21	1.37515e-21	2.26156e-21	3.31291e-21	5.27833e-21	1.0224e-20
1165	1.39922e-21	1.44855e-21	2.45255e-21	3.50024e-21	5.35785e-21	1.0351e-20
1165.1	1.37009e-21	1.43362e-21	2.42601e-21	3.53024e-21	5.42564e-21	1.0957e-20
1165.2	1.36412e-21	1.44394e-21	2.41388e-21	3.58228e-21	5.37569e-21	1.13502e-20
1165.3	1.3749e-21	1.53147e-21	2.54886e-21	3.52083e-21	5.36342e-21	1.12043e-20
1165.4	1.53651e-21	1.53341e-21	2.69693e-21	3.64916e-21	5.6458e-21	1.1639e-20
1165.5	1.6028e-21	1.67722e-21	2.81046e-21	3.98614e-21	5.73501e-21	1.19428e-20
1165.6	1.71558e-21	1.71293e-21	2.87497e-21	3.96547e-21	6.13566e-21	1.20631e-20
1165.7	1.71101e-21	1.92578e-21	2.9583e-21	4.13312e-21	6.13778e-21	1.22248e-20
1165.8	1.74129e-21	2.02628e-21	2.87551e-21	4.18207e-21	6.32639e-21	1.2154e-20
1165.9	1.85165e-21	1.92993e-21	2.99648e-21	4.30407e-21	6.59542e-21	1.23271e-20
1166	1.92075e-21	1.99251e-21	3.18405e-21	4.38878e-21	6.68511e-21	1.2489e-20
1166.1	1.97956e-21	1.91156e-21	3.13308e-21	4.38861e-21	6.69215e-21	1.26135e-20
1166.2	2.02937e-21	1.85589e-21	3.22533e-21	4.42242e-21	7.02541e-21	1.25052e-20
1166.3	1.92145e-21	2.06642e-21	3.25973e-21	4.54806e-21	6.87414e-21	1.26223e-20
1166.4	1.94411e-21	2.12913e-21	3.17254e-21	4.69421e-21	6.78663e-21	1.24575e-20
1166.5	1.99783e-21	2.11295e-21	3.27937e-21	4.80132e-21	6.95225e-21	1.27212e-20
1166.6	1.95322e-21	2.18278e-21	3.20226e-21	4.89999e-21	6.8079e-21	1.26767e-20
1166.7	1.90469e-21	1.93669e-21	3.07727e-21	4.92212e-21	6.73211e-21	1.27263e-20
1166.8	1.81727e-21	1.95993e-21	3.02613e-21	4.93063e-21	6.73681e-21	1.32313e-20
1166.9	1.76737e-21	1.93662e-21	2.98947e-21	4.84715e-21	6.76283e-21	1.35259e-20
1167	1.69669e-21	1.95141e-21	2.79897e-21	4.70396e-21	6.69406e-21	1.35192e-20
1167.1	1.6869e-21	1.86027e-21	2.73026e-21	4.9886e-21	6.67504e-21	1.34297e-20
1167.2	1.49812e-21	1.77331e-21	2.71959e-21	4.83513e-21	6.73427e-21	1.32647e-20
1167.3	1.49344e-21	1.70749e-21	2.72925e-21	4.57236e-21	6.56576e-21	1.32995e-20
1167.4	1.44074e-21	1.61193e-21	2.50352e-21	4.49372e-21	6.54192e-21	1.32324e-20
1167.5	1.52174e-21	1.60824e-21	2.46369e-21	4.21187e-21	6.44445e-21	1.33464e-20
1167.6	1.54695e-21	1.48711e-21	2.44419e-21	3.97081e-21	6.37067e-21	1.3185e-20
1167.7	1.46173e-21	1.56406e-21	2.49012e-21	3.82867e-21	6.11624e-21	1.27779e-20
1167.8	1.41804e-21	1.54761e-21	2.54336e-21	3.6625e-21	5.81648e-21	1.28239e-20
1167.9	1.38603e-21	1.47449e-21	2.35211e-21	3.47913e-21	5.75667e-21	1.24165e-20
1168	1.10686e-21	1.38007e-21	2.23499e-21	3.31102e-21	5.6207e-21	1.18727e-20
1168.1	9.81038e-22	1.40039e-21	2.05952e-21	3.07094e-21	5.42039e-21	1.18541e-20
1168.2	9.11093e-22	1.46893e-21	2.05295e-21	2.96931e-21	5.17471e-21	1.20019e-20
1168.3	8.94482e-22	1.29923e-21	1.8394e-21	3.08847e-21	5.46699e-21	1.19455e-20
1168.4	1.02504e-21	1.19894e-21	1.76859e-21	3.15461e-21	5.47127e-21	1.17263e-20
1168.5	1.11008e-21	1.2902e-21	1.80129e-21	3.07518e-21	5.26347e-21	1.11473e-20
1168.6	1.13262e-21	1.40707e-21	1.78587e-21	2.82946e-21	5.1914e-21	1.1064e-20
1168.7	1.14475e-21	1.30671e-21	1.81276e-21	2.79101e-21	4.84984e-21	1.08405e-20
1168.8	9.19505e-22	1.27875e-21	1.73308e-21	2.65477e-21	4.74418e-21	1.06358e-20
1168.9	8.42844e-22	1.17117e-21	1.67379e-21	2.80837e-21	4.21374e-21	1.04498e-20
1169	9.01868e-22	1.33224e-21	1.53703e-21	2.78189e-21	3.93116e-21	1.04838e-20
1169.1	9.15235e-22	1.30425e-21	1.52441e-21	2.68156e-21	3.96594e-21	1.04722e-20
1169.2	9.24694e-22	1.1738e-21	1.44598e-21	2.59318e-21	3.87416e-21	9.7547e-21
1169.3	1.01516e-21	1.15001e-21	1.36165e-21	2.58033e-21	3.90895e-21	9.16954e-21
1169.4	1.03904e-21	1.1376e-21	1.2919e-21	2.77026e-21	3.85293e-21	8.62576e-21
1169.5	9.54415e-22	1.09669e-21	1.24697e-21	2.76434e-21	3.91643e-21	8.69333e-21
1169.6	8.89351e-22	1.1854e-21	1.37771e-21	2.67587e-21	3.70013e-21	8.27444e-21
1169.7	9.36757e-22	1.22286e-21	1.45727e-21	2.54261e-21	3.81864e-21	8.42938e-21
1169.8	8.4154e-22	1.31311e-21	1.47975e-21	2.53489e-21	3.82953e-21	8.01771e-21
1169.9	7.88153e-22	1.26935e-21	1.61216e-21	2.43075e-21	3.78297e-21	7.83785e-21
1170	7.60921e-22	1.20844e-21	1.46025e-21	2.18189e-21	3.76272e-21	8.00802e-21
1170.1	8.39792e-22	1.09325e-21	1.38155e-21	2.26016e-21	3.81912e-21	8.24304e-21
1170.2	8.61051e-22	1.24354e-21	1.3923e-21	2.28851e-21	3.90912e-21	8.14686e-21
1170.3	8.84946e-22	1.2811e-21	1.40158e-21	2.29792e-21	3.75702e-21	8.01632e-21
1170.4	9.18039e-22	1.23154e-21	1.41528e-21	2.31078e-21	3.73913e-21	8.26682e-21
1170.5	9.4853e-22	1.1848e-21	1.47598e-21	2.29433e-21	3.91797e-21	8.19723e-21
1170.6	1.01054e-21	1.13803e-21	1.50147e-21	2.35379e-21	4.05612e-21	8.03606e-21
1170.7	9.64938e-22	1.16273e-21	1.49905e-21	2.48925e-21	4.11034e-21	7.71453e-21
1170.8	8.82533e-22	1.13452e-21	1.58777e-21	2.42449e-21	3.98687e-21	7.60651e-21
1170.9	1.00502e-21	1.09054e-21	1.5192e-21	2.28195e-21	4.1348e-21	7.76948e-21
1171	9.72508e-22	1.06945e-21	1.4903e-21	2.11512e-21	4.10979e-21	7.96312e-21
1171.1	9.82045e-22	1.08414e-21	1.53055e-21	2.24895e-21	4.18814e-21	7.96969e-21
1171.2	1.07181e-21	1.19626e-21	1.55758e-21	2.3016e-21	4.0549e-21	8.04887e-21
1171.3	1.01561e-21	1.08775e-21	1.55517e-21	2.44251e-21	4.24877e-21	7.70374e-21
1171.4	9.51477e-22	9.70567e-22	1.54097e-21	2.32742e-21	4.29596e-21	7.53046e-21
1171.5	9.78134e-22	1.06125e-21	1.61813e-21	2.18454e-21	4.01094e-21	7.5101e-21
1171.6	1.00613e-21	9.81278e-22	1.64228e-21	2.11603e-21	4.11829e-21	7.42849e-21
1171.7	8.77371e-22	9.94532e-22	1.69594e-21	2.19298e-21	4.27872e-21	7.25112e-21
1171.8	8.64495e-22	1.02789e-21	1.7275e-21	2.46059e-21	4.36454e-21	7.4834e-21
1171.9	9.09614e-22	1.00096e-21	1.7827e-21	2.33143e-21	4.19488e-21	7.35189e-21
1172	9.36302e-22	9.92687e-22	1.74936e-21	2.63048e-21	4.37961e-21	7.20496e-21
1172.1	8.42962e-22	1.03183e-21	1.72633e-21	2.41976e-21	4.63443e-21	7.00425e-21
1172.2	1.01217e-21	1.12275e-21	1.83772e-21	2.50736e-21	4.41159e-21	7.57425e-21
1172.3	1.02572e-21	1.28421e-21	1.72604e-21	2.26695e-21	4.4976e-21	8.02188e-21
1172.4	1.06569e-21	1.33068e-21	1.48716e-21	2.39796e-21	4.86382e-21	8.34701e-21
1172.5	1.10833e-21	1.38583e-21	1.64294e-21	2.35015e-21	4.84858e-21	8.59942e-21
1172.6	1.05056e-21	1.35175e-21	1.64795e-21	2.52645e-21	4.85992e-21	8.85969e-21
1172.7	1.16197e-21	1.42278e-21	1.66627e-21	2.82803e-21	4.80357e-21	8.52851e-21
1172.8	1.24832e-21	1.47225e-21	1.64612e-21	2.87595e-21	4.93823e-21	8.24322e-21
1172.9	1.29637e-21	1.43673e-21	1.57857e-21	3.12219e-21	4.8093e-21	8.51516e-21
1173	1.21874e-21	1.46173e-21	1.59985e-21	3.24158e-21	5.06505e-21	8.7796e-21
1173.1	1.24034e-21	1.33533e-21	1.63596e-21	3.25836e-21	5.54854e-21	8.9942e-21
1173.2	1.34141e-21	1.48582e-21	1.89149e-21	3.39007e-21	5.66911e-21	9.50142e-21
1173.3	1.19351e-21	1.55127e-21	1.79279e-21	3.41214e-21	5.3634e-21	9.52009e-21
1173.4	1.15284e-21	1.53881e-21	1.72072e-21	3.63111e-21	5.11807e-21	9.36163e-21
1173.5	1.24603e-21	1.52634e-21	1.6679e-21	3.46155e-21	5.14892e-21	9.56131e-21
1173.6	1.21463e-21	1.45608e-21	1.74714e-21	3.597e-21	4.99792e-21	1.0185e-20
1173.7	1.13546e-21	1.41901e-21	1.93484e-21	3.94184e-21	5.24222e-21	1.02502e-20
1173.8	1.23803e-21	1.43107e-21	2.16575e-21	4.01996e-21	5.70266e-21	1.07512e-20
1173.9	1.18801e-21	1.45903e-21	2.25268e-21	4.18715e-21	5.88183e-21	1.09941e-20
1174	1.23357e-21	1.4928e-21	2.44223e-21	4.16764e-21	6.09512e-21	1.15612e-20
1174.1	1.28446e-21	1.51792e-21	2.66909e-21	4.30356e-21	6.39357e-21	1.1654e-20
1174.2	1.33806e-21	1.66898e-21	2.71314e-21	4.52169e-21	6.71896e-21	1.20171e-20
1174.3	1.43954e-21	1.76078e-21	2.89561e-21	4.81862e-21	6.95463e-21	1.30449e-20
1174.4	1.54109e-21	1.93231e-21	3.13327e-21	5.06505e-21	7.27314e-21	1.35943e-20
1174.5	1.61477e-21	2.00687e-21	3.18349e-21	5.13675e-21	7.64538e-21	1.41942e-20
1174.6	1.71246e-21	2.08004e-21	3.29481e-21	5.21025e-21	7.89378e-21	1.47985e-20
1174.7	1.84216e-21	2.1605e-21	3.37789e-21	5.31355e-21	8.17399e-21	1.55733e-20
1174.8	1.92668e-21	2.29614e-21	3.55195e-21	5.53247e-21	8.42517e-21	1.5896e-20
1174.9	2.18574e-21	2.46379e-21	3.64711e-21	5.84437e-21	8.77883e-21	1.62653e-20
1175	2.39701e-21	2.69398e-21	3.95861e-21	6.2651e-21	9.45193e-21	1.68246e-20
1175.1	2.51246e-21	2.91851e-21	4.29718e-21	6.54591e-21	1.00816e-20	1.74889e-20
1175.2	2.70399e-21	3.08074e-21	4.52851e-21	6.87426e-21	1.05752e-20	1.84403e-20
1175.3	2.8383e-21	3.31573e-21	4.64802e-21	7.05901e-21	1.10252e-20	1.9249e-20
1175.4	2.75121e-21	3.38809e-21	4.72729e-21	7.13863e-21	1.1273e-20	1.93952e-20
1175.5	2.65472e-21	3.39216e-21	4.91119e-21	7.39907e-21	1.15893e-20	1.96114e-20
1175.6	2.76378e-21	3.35842e-21	5.01153e-21	7.36298e-21	1.18863e-20	2.03282e-20
1175.7	2.6098e-21	3.15442e-21	4.91307e-21	7.41468e-21	1.21908e-20	2.04361e-20
1175.8	2.53053e-21	2.99394e-21	4.9701e-21	7.36453e-21	1.22194e-20	2.01868e-20
1175.9	2.40443e-21	2.90033e-21	4.8581e-21	7.65703e-21	1.23629e-20	2.03957e-20
1176	2.36916e-21	2.8285e-21	4.66819e-21	7.60867e-21	1.24846e-20	2.07913e-20
1176.1	2.27902e-21	2.85861e-21	4.41526e-21	7.53742e-21	1.22027e-20	2.08295e-20
1176.2	1.98546e-21	2.69052e-21	3.99442e-21	7.34474e-21	1.20282e-20	2.06422e-20
1176.3	1.88711e-21	2.45817e-21	3.7351e-21	6.96362e-21	1.1768e-20	2.02798e-20
1176.4	1.74584e-21	2.33212e-21	3.41115e-21	6.67906e-21	1.10596e-20	1.98977e-20
1176.5	1.49197e-21	2.22204e-21	3.2624e-21	6.42248e-21	1.06886e-20	1.94608e-20
1176.6	1.32903e-21	2.0462e-21	3.15253e-21	5.99837e-21	1.03787e-20	1.88134e-20
1176.7	1.10969e-21	1.95055e-21	3.01709e-21	5.73961e-21	1.01175e-20	1.90029e-20
1176.8	1.1637e-21	1.91324e-21	2.86804e-21	5.6076e-21	9.73363e-21	1.90796e-20
1176.9	1.00853e-21	1.79556e-21	2.58528e-21	5.15632e-21	9.19493e-21	1.82598e-20
1177	9.00207e-22	1.6661e-21	2.43598e-21	4.77176e-21	8.6117e-21	1.7693e-20
1177.1	8.53544e-22	1.61843e-21	2.39775e-21	4.50694e-21	8.16306e-21	1.67981e-20
1177.2	8.25644e-22	1.58681e-21	2.22875e-21	4.54202e-21	7.76076e-21	1.64215e-20
1177.3	8.12498e-22	1.53468e-21	2.18291e-21	4.45529e-21	7.53256e-21	1.57754e-20
1177.4	8.39645e-22	1.43277e-21	2.00921e-21	4.2837e-21	7.17399e-21	1.52225e-20
1177.5	7.31077e-22	1.36298e-21	1.89255e-21	4.04838e-21	6.67508e-21	1.43372e-20
1177.6	6.60077e-22	1.36199e-21	1.90374e-21	3.96492e-21	6.60115e-21	1.37366e-20
1177.7	6.23994e-22	1.36099e-21	1.84116e-21	4.05292e-21	6.22959e-21	1.33505e-20
1177.8	5.81159e-22	1.29551e-21	1.75143e-21	4.0437e-21	5.88729e-21	1.29993e-20
1177.9	7.34772e-22	1.19773e-21	1.78066e-21	3.98315e-21	5.94592e-21	1.28395e-20
1178	7.60601e-22	1.14828e-21	1.92292e-21	3.78272e-21	5.86179e-21	1.23744e-20
1178.1	6.42356e-22	1.06652e-21	1.87685e-21	3.76454e-21	5.85641e-21	1.1909e-20
1178.2	6.33146e-22	9.99379e-22	1.88654e-21	3.60996e-21	5.82885e-21	1.18583e-20
1178.3	7.18261e-22	9.95317e-22	1.82685e-21	3.5474e-21	6.07729e-21	1.1784e-20
1178.4	6.36276e-22	8.86988e-22	1.67053e-21	3.44049e-21	6.00788e-21	1.12944e-20
1178.5	5.97388e-22	8.15309e-22	1.65299e-21	3.48068e-21	5.83978e-21	1.13649e-20
1178.6	6.16478e-22	7.70033e-22	1.71245e-21	3.35062e-21	5.52107e-21	1.16276e-20
1178.7	6.31533e-22	7.51186e-22	1.76741e-21	3.37661e-21	5.73273e-21	1.16904e-20
1178.8	6.46598e-22	7.74972e-22	1.78011e-21	3.14524e-21	5.61866e-21	1.13178e-20
1178.9	7.23789e-22	8.00245e-22	1.77921e-21	3.31677e-21	5.59589e-21	1.12745e-20
1179	7.69965e-22	7.97576e-22	1.68455e-21	3.42981e-21	5.56322e-21	1.0827e-20
1179.1	7.56716e-22	8.50843e-22	1.67454e-21	3.38656e-21	5.48358e-21	1.13215e-20
1179.2	8.16451e-22	8.37881e-22	1.58886e-21	3.33973e-21	5.64861e-21	1.11251e-20
1179.3	8.14026e-22	7.61569e-22	1.57124e-21	3.29109e-21	5.38842e-21	1.11878e-20
1179.4	8.12952e-22	7.80986e-22	1.63537e-21	3.29933e-21	5.3581e-21	1.06334e-20
1179.5	8.74121e-22	9.13919e-22	1.56928e-21	3.37341e-21	5.00855e-21	1.04483e-20
1179.6	7.70194e-22	9.56994e-22	1.65468e-21	3.41194e-21	4.90629e-21	1.05306e-20
1179.7	8.70658e-22	7.28686e-22	1.79015e-21	3.48433e-21	4.89311e-21	1.09513e-20
1179.8	8.81792e-22	6.30071e-22	1.80441e-21	3.65472e-21	4.84772e-21	1.11637e-20
1179.9	1.01353e-21	5.62387e-22	1.72918e-21	3.55976e-21	4.78743e-21	1.06398e-20
1180	9.70499e-22	6.34932e-22	1.81475e-21	3.37027e-21	5.12123e-21	1.02062e-20
1180.1	9.66763e-22	7.01619e-22	1.81992e-21	3.43561e-21	4.85518e-21	1.00166e-20
1180.2	9.35897e-22	6.78217e-22	1.8084e-21	3.49742e-21	4.84444e-21	9.90181e-21
1180.3	8.45309e-22	8.54343e-22	1.90319e-21	3.30237e-21	4.96768e-21	1.00353e-20
1180.4	8.07594e-22	1.01876e-21	1.8461e-21	3.29101e-21	5.0786e-21	1.01689e-20
1180.5	7.6578e-22	9.86569e-22	1.67802e-21	3.35105e-21	5.1002e-21	1.05473e-20
1180.6	8.48893e-22	1.10971e-21	1.72573e-21	3.40577e-21	5.21869e-21	1.01996e-20
1180.7	9.33423e-22	1.29215e-21	1.7613e-21	3.31225e-21	5.02914e-21	1.00451e-20
1180.8	1.22188e-21	1.33257e-21	1.94296e-21	3.29908e-21	4.97121e-21	1.01117e-20
1180.9	1.32019e-21	1.18343e-21	1.83708e-21	3.27161e-21	5.09474e-21	1.00006e-20
1181	1.45665e-21	1.05938e-21	1.79203e-21	3.23517e-21	4.94227e-21	9.65225e-21
1181.1	1.41225e-21	9.54505e-22	1.74086e-21	3.01623e-21	5.05842e-21	9.53298e-21
1181.2	1.4141e-21	9.74105e-22	1.66375e-21	3.23201e-21	5.3414e-21	9.59556e-21
1181.3	1.40233e-21	1.01448e-21	1.66737e-21	3.20447e-21	5.30588e-21	9.41684e-21
1181.4	1.33062e-21	1.06973e-21	1.56579e-21	3.33809e-21	5.23048e-21	9.71295e-21
1181.5	1.31337e-21	1.2007e-21	1.53582e-21	3.33027e-21	5.23725e-21	9.352e-21
1181.6	1.32472e-21	1.18181e-21	1.46617e-21	3.27048e-21	5.087e-21	9.40273e-21
1181.7	1.26655e-21	1.24013e-21	1.44988e-21	3.25367e-21	5.03389e-21	9.68725e-21
1181.8	1.1947e-21	1.18707e-21	1.55724e-21	3.37135e-21	5.12789e-21	9.5994e-21
1181.9	1.12143e-21	1.14586e-21	1.52418e-21	3.41376e-21	4.94252e-21	9.36479e-21
1182	1.06586e-21	1.05408e-21	1.36428e-21	3.2929e-21	4.71709e-21	9.26883e-21
1182.1	1.07715e-21	9.81566e-22	1.52827e-21	3.20068e-21	4.73618e-21	8.80384e-21
1182.2	1.08298e-21	9.53634e-22	1.5288e-21	3.21973e-21	4.4281e-21	8.62825e-21
1182.3	1.09155e-21	9.98607e-22	1.4605e-21	3.1831e-21	4.41712e-21	8.55576e-21
1182.4	1.10285e-21	7.63726e-22	1.37686e-21	3.28302e-21	4.33366e-21	8.38393e-21
1182.5	1.03761e-21	8.19089e-22	1.29928e-21	3.13135e-21	4.46014e-21	8.62517e-21
1182.6	1.15284e-21	8.84918e-22	1.28135e-21	3.01374e-21	4.20657e-21	8.18697e-21
1182.7	1.23531e-21	7.91333e-22	1.30323e-21	2.9644e-21	4.25304e-21	8.51974e-21
1182.8	1.13446e-21	7.14083e-22	1.2761e-21	2.97441e-21	4.01924e-21	8.14483e-21
1182.9	1.1636e-21	7.78452e-22	1.39606e-21	2.83502e-21	3.81783e-21	8.08396e-21
1183	1.09279e-21	8.14521e-22	1.43333e-21	2.92062e-21	4.032e-21	7.64497e-21
1183.1	1.06576e-21	6.43184e-22	1.39702e-21	2.8964e-21	4.16615e-21	7.57592e-21
1183.2	1.14698e-21	6.12054e-22	1.38676e-21	2.92802e-21	3.9295e-21	7.5347e-21
1183.3	1.08979e-21	6.61542e-22	1.20155e-21	2.86593e-21	3.54728e-21	7.38987e-21
1183.4	1.08742e-21	6.37867e-22	1.07455e-21	2.70103e-21	3.66636e-21	7.40834e-21
1183.5	1.02469e-21	7.11307e-22	9.36712e-22	2.64062e-21	3.76544e-21	7.34309e-21
1183.6	9.38594e-22	6.5923e-22	1.04302e-21	2.84721e-21	3.94992e-21	6.71951e-21
1183.7	8.92242e-22	6.44501e-22	1.01726e-21	2.87345e-21	4.09687e-21	6.9412e-21
1183.8	7.92307e-22	6.92589e-22	9.73025e-22	2.87624e-21	4.22884e-21	7.03535e-21
1183.9	6.88182e-22	5.71618e-22	8.54955e-22	2.75259e-21	4.26797e-21	6.88606e-21
1184	6.87043e-22	5.35887e-22	9.42924e-22	2.69572e-21	3.93269e-21	6.56894e-21
1184.1	7.36761e-22	5.67516e-22	9.78637e-22	2.78881e-21	3.63992e-21	6.44336e-21
1184.2	7.28762e-22	6.15642e-22	1.11904e-21	2.67767e-21	3.72163e-21	6.45754e-21
1184.3	6.23097e-22	6.20347e-22	1.12096e-21	2.62794e-21	3.72039e-21	6.65561e-21
1184.4	6.39821e-22	6.53535e-22	1.05049e-21	2.57636e-21	3.89528e-21	6.69387e-21
1184.5	7.03355e-22	7.70715e-22	1.11711e-21	2.08315e-21	3.98723e-21	6.31214e-21
1184.6	7.84832e-22	6.7198e-22	1.0173e-21	2.15266e-21	3.80225e-21	6.52237e-21
1184.7	9.11817e-22	6.45201e-22	1.01148e-21	1.85818e-21	3.73805e-21	6.37649e-21
1184.8	9.64485e-22	6.25908e-22	1.0874e-21	1.88237e-21	3.58562e-21	6.46275e-21
1184.9	8.06309e-22	7.64258e-22	1.13406e-21	1.80508e-21	3.46081e-21	6.30072e-21
1185	7.98311e-22	7.88551e-22	1.15297e-21	1.80026e-21	3.6738e-21	6.95199e-21
1185.1	6.59279e-22	7.57266e-22	1.19042e-21	1.96046e-21	3.51866e-21	6.76597e-21
1185.2	6.51225e-22	6.97403e-22	1.16456e-21	1.99197e-21	3.31548e-21	6.59586e-21
1185.3	6.51447e-22	6.40506e-22	1.15878e-21	2.06343e-21	3.51854e-21	6.29327e-21
1185.4	7.30366e-22	6.25684e-22	1.06799e-21	2.05142e-21	3.67628e-21	6.08677e-21
1185.5	7.23709e-22	6.03329e-22	1.13638e-21	2.04486e-21	3.55629e-21	5.78781e-21
1185.6	6.3277e-22	5.59887e-22	1.07799e-21	1.91839e-21	3.5196e-21	5.56092e-21
1185.7	6.49571e-22	5.17921e-22	1.0041e-21	1.96084e-21	3.42223e-21	5.86405e-21
1185.8	6.29054e-22	4.48817e-22	9.56462e-22	2.04695e-21	3.65853e-21	5.86604e-21
1185.9	8.56081e-22	4.47463e-22	8.43769e-22	2.21313e-21	3.36892e-21	6.10517e-21
1186	8.56372e-22	4.80772e-22	1.07017e-21	2.06471e-21	3.06645e-21	6.1756e-21
1186.1	7.51484e-22	6.15116e-22	1.02406e-21	1.97079e-21	3.05484e-21	5.77953e-21
1186.2	8.04347e-22	5.92703e-22	9.43816e-22	2.13347e-21	2.78245e-21	5.79357e-21
1186.3	8.17085e-22	5.85361e-22	9.45688e-22	2.25802e-21	2.79859e-21	6.2141e-21
1186.4	7.52251e-22	5.34248e-22	8.14189e-22	2.16225e-21	2.88062e-21	6.25648e-21
1186.5	7.98239e-22	4.72533e-22	9.41677e-22	2.0008e-21	3.01085e-21	6.16195e-21
1186.6	7.72171e-22	4.63632e-22	7.97672e-22	2.00148e-21	3.29075e-21	5.87397e-21
1186.7	8.29292e-22	5.33283e-22	9.29899e-22	2.03681e-21	3.44404e-21	6.04524e-21
1186.8	6.56168e-22	4.53369e-22	8.99156e-22	1.99737e-21	3.43252e-21	6.12792e-21
1186.9	6.89696e-22	4.89805e-22	9.72475e-22	2.01083e-21	3.67479e-21	6.21067e-21
1187	6.20521e-22	5.77683e-22	9.88346e-22	2.17762e-21	3.71412e-21	6.09578e-21
1187.1	6.01291e-22	6.17211e-22	9.28055e-22	2.18566e-21	3.62395e-21	6.09786e-21
1187.2	5.72324e-22	5.17544e-22	8.9416e-22	2.09325e-21	3.35844e-21	6.07975e-21
1187.3	5.6696e-22	3.87533e-22	7.76239e-22	1.8948e-21	3.64929e-21	6.00104e-21
1187.4	7.006e-22	3.39207e-22	8.24742e-22	1.94114e-21	3.42428e-21	5.70818e-21
1187.5	6.88323e-22	4.98379e-22	7.34737e-22	1.89791e-21	3.41273e-21	5.63334e-21
1187.6	6.37089e-22	5.98562e-22	8.09731e-22	1.86381e-21	3.66319e-21	5.27547e-21
1187.7	6.6931e-22	5.94217e-22	7.41468e-22	1.89188e-21	3.35906e-21	5.54012e-21
1187.8	6.69538e-22	6.18681e-22	8.46121e-22	2.0902e-21	2.93509e-21	5.69168e-21
1187.9	6.68373e-22	7.53895e-22	8.54203e-22	2.16232e-21	2.96919e-21	5.62077e-21
1188	8.77537e-22	7.54151e-22	8.81001e-22	2.33705e-21	2.99822e-21	5.78055e-21
1188.1	8.83409e-22	7.39228e-22	8.70381e-22	2.39464e-21	3.20819e-21	6.05787e-21
1188.2	8.71164e-22	6.01301e-22	8.61315e-22	2.36979e-21	3.57635e-21	6.57843e-21
1188.3	7.75251e-22	7.30617e-22	8.85021e-22	2.24043e-21	3.87081e-21	6.87242e-21
1188.4	7.51803e-22	7.38462e-22	1.00399e-21	2.1935e-21	3.80835e-21	7.00446e-21
1188.5	7.99498e-22	7.81273e-22	9.3248e-22	2.20158e-21	3.79689e-21	7.31501e-21
1188.6	8.36059e-22	7.96743e-22	8.45298e-22	2.11057e-21	3.84157e-21	7.2526e-21
1188.7	7.44192e-22	8.35039e-22	8.00258e-22	2.08008e-21	3.75095e-21	7.03189e-21
1188.8	7.51428e-22	8.79447e-22	8.16165e-22	1.93019e-21	3.60663e-21	7.428e-21
1188.9	8.32719e-22	8.18863e-22	9.11851e-22	1.93635e-21	3.79949e-21	7.74318e-21
1189	9.04282e-22	9.30289e-22	1.03263e-21	2.08036e-21	4.06405e-21	7.85953e-21
1189.1	1.00665e-21	8.60543e-22	1.20045e-21	2.25203e-21	4.15748e-21	8.32946e-21
1189.2	9.28673e-22	8.57788e-22	1.32768e-21	2.44773e-21	4.32514e-21	8.74687e-21
1189.3	9.23392e-22	9.02278e-22	1.36259e-21	2.58838e-21	4.53641e-21	8.76611e-21
1189.4	8.95714e-22	8.84289e-22	1.33015e-21	2.63526e-21	4.64801e-21	8.81382e-21
1189.5	9.8562e-22	9.56271e-22	1.27574e-21	2.54964e-21	4.79297e-21	8.76799e-21
1189.6	9.88755e-22	1.00999e-21	1.34986e-21	2.4971e-21	5.03023e-21	9.15355e-21
1189.7	9.79284e-22	8.68401e-22	1.49461e-21	2.66189e-21	5.00119e-21	9.33987e-21
1189.8	9.67003e-22	9.02283e-22	1.35392e-21	2.93e-21	4.89268e-21	9.29824e-21
1189.9	1.0206e-21	9.82005e-22	1.29474e-21	2.93099e-21	5.2302e-21	9.58658e-21
1190	9.87293e-22	9.48728e-22	1.37525e-21	2.96887e-21	4.99346e-21	9.62244e-21
1190.1	9.21692e-22	8.94032e-22	1.26421e-21	2.98832e-21	5.07212e-21	9.72763e-21
1190.2	8.72887e-22	8.85163e-22	1.23008e-21	3.16648e-21	5.45623e-21	9.89814e-21
1190.3	8.04396e-22	1.03533e-21	1.25407e-21	3.306e-21	5.3939e-21	1.00157e-20
1190.4	8.03264e-22	1.08464e-21	1.36296e-21	3.2905e-21	5.25962e-21	9.94158e-21
1190.5	8.94847e-22	1.06358e-21	1.4625e-21	3.1383e-21	5.12781e-21	9.63468e-21
1190.6	1.0427e-21	1.20937e-21	1.51333e-21	3.13567e-21	5.31715e-21	1.02955e-20
1190.7	9.34815e-22	1.14853e-21	1.52171e-21	3.22361e-21	5.74571e-21	1.02254e-20
1190.8	9.29507e-22	1.05241e-21	1.54427e-21	3.26908e-21	5.34648e-21	9.91012e-21
1190.9	7.97593e-22	1.03897e-21	1.69596e-21	3.28498e-21	5.19651e-21	9.8726e-21
1191	7.54241e-22	9.96404e-22	1.55004e-21	3.32865e-21	5.32179e-21	9.67556e-21
1191.1	8.31917e-22	1.05961e-21	1.5222e-21	3.15209e-21	5.10736e-21	1.02434e-20
1191.2	7.4912e-22	1.02623e-21	1.57947e-21	3.05688e-21	5.3666e-21	1.03451e-20
1191.3	7.43739e-22	1.10176e-21	1.59892e-21	3.0431e-21	5.47919e-21	1.02298e-20
1191.4	8.38399e-22	1.11749e-21	1.63101e-21	3.02745e-21	5.40116e-21	1.03684e-20
1191.5	7.66796e-22	1.14397e-21	1.65366e-21	3.08779e-21	5.13748e-21	9.86401e-21
1191.6	7.78336e-22	1.1121e-21	1.55635e-21	3.17412e-21	5.11859e-21	9.40431e-21
1191.7	7.57442e-22	1.22311e-21	1.55372e-21	3.13996e-21	5.16934e-21	9.74772e-21
1191.8	7.12547e-22	1.14359e-21	1.50054e-21	3.11134e-21	4.75307e-21	9.44348e-21
1191.9	6.59153e-22	1.12861e-21	1.46155e-21	2.98433e-21	4.79081e-21	9.19647e-21
1192	6.15606e-22	1.13822e-21	1.52053e-21	3.06332e-21	4.8699e-21	8.90414e-21
1192.1	5.7203e-22	1.05398e-21	1.65228e-21	2.80806e-21	4.4841e-21	9.33815e-21
1192.2	5.93417e-22	1.0451e-21	1.52472e-21	2.84803e-21	4.40552e-21	9.05389e-21
1192.3	6.07751e-22	9.96182e-22	1.37335e-21	2.82669e-21	4.23124e-21	8.51066e-21
1192.4	6.1644e-22	9.51853e-22	1.37539e-21	2.70681e-21	3.9948e-21	8.36151e-21
1192.5	6.94437e-22	9.10575e-22	1.38061e-21	2.7505e-21	4.10478e-21	8.3068e-21
1192.6	6.50813e-22	9.20131e-22	1.31614e-21	2.55981e-21	4.264e-21	8.24794e-21
1192.7	6.73678e-22	8.74189e-22	1.31659e-21	2.53277e-21	4.13345e-21	7.81475e-21
1192.8	6.54085e-22	8.17419e-22	1.24254e-21	2.34374e-21	3.77237e-21	7.71865e-21
1192.9	7.50611e-22	9.62721e-22	1.4015e-21	2.38923e-21	3.65191e-21	7.47842e-21
1193	8.34452e-22	9.39897e-22	1.37026e-21	2.25777e-21	3.71533e-21	7.54683e-21
1193.1	9.09846e-22	9.13969e-22	1.38183e-21	2.31258e-21	3.62069e-21	7.69353e-21
1193.2	8.60535e-22	9.05012e-22	1.2712e-21	2.33759e-21	3.67118e-21	7.58902e-21
1193.3	7.75736e-22	1.01346e-21	1.35577e-21	2.48756e-21	3.97586e-21	7.19181e-21
1193.4	7.17834e-22	1.19153e-21	1.41817e-21	2.71785e-21	4.08617e-21	7.06644e-21
1193.5	7.12401e-22	1.26923e-21	1.35987e-21	2.83259e-21	3.86436e-21	7.1843e-21
1193.6	7.25418e-22	1.19234e-21	1.36192e-21	2.94555e-21	3.81374e-21	7.41776e-21
1193.7	8.53471e-22	1.086e-21	1.26064e-21	3.01376e-21	3.78906e-21	7.62249e-21
1193.8	8.99217e-22	1.07863e-21	1.18314e-21	2.96061e-21	3.79813e-21	7.49709e-21
1193.9	8.75364e-22	1.04958e-21	1.17877e-21	2.9747e-21	4.0515e-21	7.74328e-21
1194	8.77081e-22	1.08245e-21	1.17439e-21	2.84112e-21	4.20885e-21	7.8781e-21
1194.1	8.02011e-22	9.15515e-22	1.16842e-21	2.65697e-21	4.17907e-21	8.10392e-21
1194.2	8.13662e-22	1.0212e-21	1.10194e-21	2.69154e-21	4.22991e-21	8.11492e-21
1194.3	7.12907e-22	1.14091e-21	1.1724e-21	2.63819e-21	4.34063e-21	7.27819e-21
1194.4	6.69021e-22	1.07926e-21	1.04213e-21	2.684e-21	4.1e-21	6.93317e-21
1194.5	6.99149e-22	1.09359e-21	9.8988e-22	2.6381e-21	3.86702e-21	6.75757e-21
1194.6	6.66624e-22	1.0831e-21	1.0524e-21	2.38052e-21	3.80321e-21	6.76399e-21
1194.7	6.92497e-22	1.00119e-21	1.16122e-21	2.43566e-21	3.81752e-21	6.72073e-21
1194.8	6.61373e-22	9.87558e-22	1.168e-21	2.30154e-21	4.13161e-21	6.33362e-21
1194.9	5.68916e-22	9.86338e-22	9.96007e-22	2.30607e-21	3.90876e-21	6.48908e-21
1195	6.6182e-22	1.00221e-21	8.92558e-22	2.16994e-21	3.82922e-21	6.82288e-21
1195.1	6.43495e-22	1.04296e-21	9.34388e-22	2.03559e-21	3.85138e-21	6.79201e-21
1195.2	6.22303e-22	9.74899e-22	8.21261e-22	1.92555e-21	3.91272e-21	6.88971e-21
1195.3	6.63918e-22	8.91237e-22	9.35019e-22	2.08577e-21	3.73649e-21	7.28207e-21
1195.4	7.76975e-22	9.30436e-22	1.05365e-21	2.04516e-21	3.56274e-21	7.60414e-21
1195.5	8.3153e-22	8.74718e-22	9.48446e-22	2.01392e-21	4.01597e-21	7.56518e-21
1195.6	7.00322e-22	8.82798e-22	9.05567e-22	1.99017e-21	3.97028e-21	7.33929e-21
1195.7	7.00558e-22	7.92762e-22	1.06272e-21	1.91376e-21	3.90103e-21	7.81543e-21
1195.8	7.92327e-22	8.36654e-22	1.12232e-21	1.88244e-21	3.89973e-21	7.38581e-21
1195.9	7.8258e-22	8.47846e-22	1.1275e-21	1.98278e-21	3.90628e-21	6.94342e-21
1196	7.74257e-22	8.16951e-22	1.10385e-21	2.04743e-21	3.8474e-21	6.36349e-21
1196.1	7.90266e-22	8.46859e-22	1.17474e-21	1.80904e-21	3.69161e-21	6.26578e-21
1196.2	8.12015e-22	8.92388e-22	1.08536e-21	1.65148e-21	3.40476e-21	6.4094e-21
1196.3	7.04843e-22	9.17659e-22	8.59597e-22	1.78389e-21	3.61288e-21	6.62806e-21
1196.4	6.86451e-22	8.53961e-22	9.38496e-22	1.57345e-21	3.63245e-21	6.72609e-21
1196.5	6.9385e-22	7.63671e-22	9.88562e-22	1.51177e-21	3.53142e-21	6.70752e-21
1196.6	6.59667e-22	7.20186e-22	8.44414e-22	1.42743e-21	3.28609e-21	6.61393e-21
1196.7	6.71366e-22	7.37619e-22	9.04116e-22	1.32982e-21	3.33442e-21	6.65785e-21
1196.8	5.5966e-22	7.69133e-22	1.00241e-21	1.32838e-21	3.46414e-21	6.73934e-21
1196.9	3.9333e-22	7.19351e-22	1.05578e-21	1.34771e-21	3.3813e-21	6.80001e-21
1197	4.06386e-22	7.88424e-22	9.72547e-22	1.24998e-21	3.64243e-21	6.95671e-21
1197.1	5.64536e-22	7.46439e-22	9.55186e-22	1.21451e-21	3.7067e-21	6.48733e-21
1197.2	5.73348e-22	7.54517e-22	1.07615e-21	1.16768e-21	3.83147e-21	6.40182e-21
1197.3	5.31855e-22	7.14058e-22	9.96059e-22	1.21155e-21	3.74075e-21	6.47499e-21
1197.4	5.86676e-22	7.18998e-22	9.93176e-22	1.20629e-21	3.75516e-21	6.92431e-21
1197.5	6.31465e-22	8.55567e-22	9.35542e-22	1.38448e-21	3.7459e-21	7.15238e-21
1197.6	4.70521e-22	7.22618e-22	9.53576e-22	1.45495e-21	3.9761e-21	6.84953e-21
1197.7	5.10982e-22	5.4881e-22	9.74844e-22	1.65228e-21	3.99323e-21	7.4542e-21
1197.8	5.48591e-22	5.74092e-22	9.8162e-22	1.75886e-21	3.87082e-21	7.51529e-21
1197.9	5.2717e-22	5.35058e-22	1.12223e-21	1.79543e-21	3.91954e-21	7.52619e-21
1198	6.58464e-22	6.56099e-22	9.69378e-22	2.01202e-21	4.1422e-21	7.54967e-21
1198.1	7.46607e-22	5.30708e-22	1.03586e-21	2.06387e-21	4.14359e-21	7.45168e-21
1198.2	7.22348e-22	5.8429e-22	1.16371e-21	1.88635e-21	4.16872e-21	7.87739e-21
1198.3	7.0961e-22	5.54634e-22	1.07369e-21	1.87561e-21	4.42861e-21	7.86328e-21
1198.4	6.31939e-22	3.86646e-22	1.20649e-21	2.0356e-21	4.37733e-21	7.54727e-21
1198.5	8.77508e-22	5.48719e-22	1.3717e-21	2.03629e-21	4.26003e-21	8.09927e-21
1198.6	8.51816e-22	5.9766e-22	1.27842e-21	2.02558e-21	4.04496e-21	8.47122e-21
1198.7	8.28995e-22	5.78981e-22	1.40819e-21	2.30732e-21	3.85352e-21	8.7301e-21
1198.8	7.98934e-22	6.98789e-22	1.35206e-21	2.35179e-21	4.11902e-21	8.85899e-21
1198.9	8.15101e-22	6.34474e-22	1.22794e-21	2.23666e-21	3.95126e-21	8.50498e-21
1199	8.76095e-22	7.30757e-22	1.34973e-21	2.30965e-21	4.02397e-21	8.62968e-21
1199.1	8.98082e-22	9.05877e-22	1.34209e-21	2.32184e-21	4.25807e-21	8.84693e-21
1199.2	8.81024e-22	8.51023e-22	1.35874e-21	2.33023e-21	4.30183e-21	8.71537e-21
1199.3	8.91451e-22	9.90041e-22	1.38349e-21	2.42425e-21	4.31386e-21	8.73933e-21
1199.4	8.6135e-22	1.05503e-21	1.29807e-21	2.32989e-21	4.10617e-21	8.9947e-21
1199.5	8.87707e-22	1.02699e-21	1.38118e-21	2.39542e-21	4.35649e-21	8.68209e-21
1199.6	9.53193e-22	8.90043e-22	1.46597e-21	2.15622e-21	4.46128e-21	8.42821e-21
1199.7	9.1149e-22	7.27745e-22	1.58002e-21	2.05786e-21	4.59528e-21	8.65003e-21
1199.8	8.11774e-22	7.23252e-22	1.63897e-21	2.02043e-21	4.74794e-21	8.45073e-21
1199.9	8.35249e-22	6.91902e-22	1.58595e-21	2.0459e-21	4.62755e-21	8.06587e-21
1200	7.8621e-22	5.91e-22	1.46957e-21	1.81771e-21	4.57339e-21	7.64703e-21
1200.1	8.63381e-22	6.33879e-22	1.55616e-21	1.89273e-21	4.697e-21	7.43875e-21
1200.2	7.33032e-22	6.68881e-22	1.60543e-21	1.88764e-21	4.71185e-21	8.40727e-21
1200.3	7.30374e-22	5.94761e-22	1.66611e-21	1.84054e-21	4.6205e-21	8.42275e-21
1200.4	7.66933e-22	4.69956e-22	1.50244e-21	1.8679e-21	4.52642e-21	8.97434e-21
1200.5	7.58473e-22	4.22627e-22	1.40535e-21	1.93349e-21	4.59703e-21	8.95625e-21
1200.6	8.53205e-22	3.84768e-22	1.25939e-21	1.8596e-21	4.48694e-21	8.59599e-21
1200.7	8.84026e-22	4.86269e-22	1.48443e-21	1.77611e-21	4.42463e-21	8.29887e-21
1200.8	8.2178e-22	4.42067e-22	1.24721e-21	1.67152e-21	4.36494e-21	8.51723e-21
1200.9	7.39123e-22	6.34001e-22	1.21668e-21	1.59746e-21	4.15886e-21	8.60889e-21
1201	7.27728e-22	6.04089e-22	1.19917e-21	1.71857e-21	3.98725e-21	8.53988e-21
1201.1	7.36708e-22	4.94853e-22	1.20772e-21	1.57557e-21	4.1084e-21	8.01385e-21
1201.2	6.68504e-22	5.93389e-22	1.12497e-21	1.61823e-21	4.08581e-21	8.0504e-21
1201.3	7.27005e-22	5.93588e-22	9.73675e-22	1.5862e-21	4.2204e-21	8.09121e-21
1201.4	7.24335e-22	5.35044e-22	9.29952e-22	1.38169e-21	3.95796e-21	7.60685e-21
1201.5	7.01251e-22	6.87691e-22	8.32342e-22	1.41857e-21	3.68467e-21	7.61788e-21
1201.6	7.48156e-22	7.51471e-22	9.53433e-22	1.41713e-21	3.78459e-21	7.31529e-21
1201.7	6.94428e-22	6.92921e-22	9.32522e-22	1.53271e-21	3.72983e-21	7.16511e-21
1201.8	5.23915e-22	7.9967e-22	8.67488e-22	1.40849e-21	3.5496e-21	7.15055e-21
1201.9	4.37959e-22	7.45867e-22	8.8739e-22	1.4128e-21	3.56948e-21	7.20811e-21
1202	5.16965e-22	7.69981e-22	8.05949e-22	1.44784e-21	3.67217e-21	7.33785e-21
1202.1	6.09172e-22	7.65465e-22	9.01069e-22	1.49443e-21	3.86575e-21	7.10682e-21
1202.2	5.21696e-22	6.82941e-22	7.91767e-22	1.55834e-21	3.90981e-21	7.64006e-21
1202.3	5.5257e-22	7.16613e-22	8.90219e-22	1.34166e-21	4.05816e-21	7.49818e-21
1202.4	5.22046e-22	7.6305e-22	9.41264e-22	1.36134e-21	3.92046e-21	7.25846e-21
1202.5	4.02272e-22	7.71274e-22	9.15379e-22	1.2887e-21	3.887e-21	7.22264e-21
1202.6	5.10691e-22	7.81098e-22	8.37059e-22	1.38149e-21	4.04619e-21	7.23357e-21
1202.7	5.4892e-22	8.24414e-22	8.76667e-22	1.51861e-21	3.90031e-21	7.46997e-21
1202.8	5.52033e-22	6.34868e-22	8.26146e-22	1.41323e-21	3.62848e-21	7.20013e-21
1202.9	6.3571e-22	4.75513e-22	7.11643e-22	1.46185e-21	3.88954e-21	7.36856e-21
1203	7.07721e-22	6.79989e-22	6.69234e-22	1.50858e-21	4.18025e-21	7.26883e-21
1203.1	7.73918e-22	7.87199e-22	7.21965e-22	1.61894e-21	3.92968e-21	7.60779e-21
1203.2	8.09367e-22	9.45595e-22	9.24097e-22	1.6619e-21	3.98999e-21	7.92992e-21
1203.3	9.15244e-22	8.69216e-22	9.12914e-22	1.65282e-21	4.09594e-21	7.86012e-21
1203.4	8.05508e-22	9.14262e-22	9.18147e-22	1.71897e-21	4.04901e-21	8.29341e-21
1203.5	7.73489e-22	7.65871e-22	9.1024e-22	1.65392e-21	4.07721e-21	8.48387e-21
1203.6	7.42916e-22	8.47699e-22	8.61238e-22	1.69502e-21	4.10811e-21	8.57205e-21
1203.7	7.69601e-22	8.65583e-22	7.36572e-22	1.8636e-21	4.32974e-21	9.10419e-21
1203.8	7.86021e-22	8.14657e-22	7.71358e-22	1.67298e-21	4.39567e-21	8.80837e-21
1203.9	7.73057e-22	7.94117e-22	1.02992e-21	1.83393e-21	4.6928e-21	8.58068e-21
1204	7.2039e-22	7.92781e-22	1.08951e-21	1.93507e-21	4.65673e-21	8.56219e-21
1204.1	7.58869e-22	7.00124e-22	1.09976e-21	2.03821e-21	4.30058e-21	8.75312e-21
1204.2	7.82662e-22	6.74716e-22	1.08695e-21	2.06984e-21	4.22938e-21	8.47387e-21
1204.3	5.8425e-22	6.79752e-22	1.02965e-21	2.05699e-21	4.2927e-21	8.39545e-21
1204.4	5.47642e-22	7.81015e-22	9.92094e-22	2.22222e-21	4.38029e-21	8.53945e-21
1204.5	5.21317e-22	7.76464e-22	8.90216e-22	2.17843e-21	4.10167e-21	8.49096e-21
1204.6	6.01042e-22	7.49442e-22	1.02904e-21	2.36317e-21	4.31318e-21	8.41246e-21
1204.7	5.24614e-22	8.02669e-22	1.08052e-21	2.36397e-21	4.14484e-21	8.41956e-21
1204.8	5.61643e-22	8.10968e-22	1.17495e-21	2.47718e-21	4.25676e-21	8.73083e-21
1204.9	6.78326e-22	7.87143e-22	1.28924e-21	2.39463e-21	4.49281e-21	8.76375e-21
1205	5.7677e-22	8.85431e-22	1.32931e-21	2.50987e-21	4.67506e-21	8.92959e-21
1205.1	5.96147e-22	7.55521e-22	1.4173e-21	2.67176e-21	4.8979e-21	9.29709e-21
1205.2	6.58343e-22	8.02406e-22	1.55988e-21	2.62995e-21	4.92114e-21	9.33023e-21
1205.3	6.88095e-22	9.37795e-22	1.60503e-21	2.86188e-21	4.92279e-21	9.56937e-21
1205.4	7.75474e-22	9.78337e-22	1.79738e-21	2.59481e-21	5.00818e-21	9.44379e-21
1205.5	7.94942e-22	1.04144e-21	1.86745e-21	2.66757e-21	5.21792e-21	9.98372e-21
1205.6	8.67634e-22	1.0917e-21	1.89124e-21	2.86476e-21	5.13317e-21	9.77658e-21
1205.7	8.67925e-22	1.16938e-21	2.05574e-21	2.86766e-21	5.35121e-21	1.02138e-20
1205.8	8.68215e-22	1.30673e-21	1.89748e-21	2.73248e-21	5.56128e-21	1.00883e-20
1205.9	9.05495e-22	1.27816e-21	2.01737e-21	2.86569e-21	5.84454e-21	1.04486e-20
1206	9.97562e-22	1.32051e-21	2.06278e-21	3.19165e-21	5.8492e-21	1.14242e-20
1206.1	1.18148e-21	1.38708e-21	2.23086e-21	3.25696e-21	5.98383e-21	1.14495e-20
1206.2	1.18929e-21	1.30042e-21	2.30124e-21	3.58133e-21	6.18897e-21	1.11951e-20
1206.3	1.15413e-21	1.48484e-21	2.32026e-21	3.61175e-21	6.2344e-21	1.11428e-20
1206.4	1.0893e-21	1.69038e-21	2.38574e-21	3.4707e-21	6.2148e-21	1.14481e-20
1206.5	1.13711e-21	1.66834e-21	2.54918e-21	3.62196e-21	6.37684e-21	1.14691e-20
1206.6	1.1449e-21	1.5348e-21	2.56165e-21	3.57442e-21	6.49831e-21	1.1335e-20
1206.7	1.18979e-21	1.47229e-21	2.41304e-21	3.48783e-21	6.44893e-21	1.09293e-20
1206.8	1.08631e-21	1.25615e-21	2.29922e-21	3.54169e-21	6.63835e-21	1.1045e-20
1206.9	1.01987e-21	1.39403e-21	2.41133e-21	3.60338e-21	6.76003e-21	1.11523e-20
1207	9.81598e-22	1.2036e-21	2.4005e-21	3.40932e-21	6.43096e-21	1.11387e-20
1207.1	1.08888e-21	1.25579e-21	2.38301e-21	3.20927e-21	6.34075e-21	1.12547e-20
1207.2	1.17989e-21	1.29182e-21	2.38215e-21	3.23184e-21	6.59832e-21	1.13103e-20
1207.3	1.18921e-21	1.2291e-21	2.32137e-21	3.17233e-21	6.35314e-21	1.11586e-20
1207.4	1.03942e-21	1.13069e-21	2.06746e-21	2.81753e-21	6.04525e-21	1.06913e-20
1207.5	1.02638e-21	1.13755e-21	2.04817e-21	2.78522e-21	6.04183e-21	1.08548e-20
1207.6	1.08773e-21	9.93666e-22	2.12548e-21	2.80572e-21	6.14726e-21	1.08238e-20
1207.7	1.03897e-21	1.00859e-21	1.95623e-21	2.69901e-21	6.01321e-21	1.06804e-20
1207.8	9.4849e-22	9.40802e-22	1.92854e-21	2.86633e-21	5.76742e-21	1.06969e-20
1207.9	1.02924e-21	9.37871e-22	2.05091e-21	2.83595e-21	6.0935e-21	1.13325e-20
1208	1.00276e-21	8.65143e-22	2.06994e-21	2.70955e-21	5.99199e-21	1.12496e-20
1208.1	1.01204e-21	9.43369e-22	1.84872e-21	2.63206e-21	5.97763e-21	1.08462e-20
1208.2	1.01387e-21	9.29066e-22	1.96617e-21	2.58785e-21	5.91146e-21	1.03819e-20
1208.3	1.03509e-21	8.72509e-22	1.7047e-21	2.4985e-21	5.80979e-21	1.0147e-20
1208.4	1.06229e-21	8.41919e-22	1.44138e-21	2.55623e-21	5.63983e-21	1.04148e-20
1208.5	9.25338e-22	8.58459e-22	1.49031e-21	2.59829e-21	5.88191e-21	1.01494e-20
1208.6	9.25647e-22	8.47361e-22	1.43231e-21	2.4853e-21	5.75555e-21	9.77532e-21
1208.7	9.42385e-22	9.50142e-22	1.45787e-21	2.51952e-21	5.75474e-21	9.40532e-21
1208.8	8.9788e-22	8.67457e-22	1.48679e-21	2.34159e-21	5.79218e-21	9.339e-21
1208.9	8.99674e-22	9.13332e-22	1.56089e-21	2.30307e-21	5.65746e-21	9.08587e-21
1209	8.76055e-22	9.70637e-22	1.5179e-21	2.32743e-21	5.56912e-21	9.25834e-21
1209.1	8.92798e-22	1.1127e-21	1.65066e-21	2.20039e-21	5.27835e-21	9.04413e-21
1209.2	7.34522e-22	1.06581e-21	1.68303e-21	2.27391e-21	5.57558e-21	8.79065e-21
1209.3	8.47003e-22	1.03845e-21	1.56633e-21	2.46357e-21	5.56102e-21	9.20238e-21
1209.4	6.82619e-22	9.57257e-22	1.71097e-21	2.53328e-21	5.56561e-21	9.49258e-21
1209.5	6.73862e-22	9.18425e-22	1.71824e-21	2.59517e-21	5.8468e-21	9.10843e-21
1209.6	8.0441e-22	1.02154e-21	1.749e-21	2.60785e-21	6.07886e-21	9.17242e-21
1209.7	7.26758e-22	9.72907e-22	1.78984e-21	2.72694e-21	6.21243e-21	9.58918e-21
1209.8	6.44557e-22	9.52003e-22	1.65956e-21	2.71602e-21	6.12404e-21	9.68821e-21
1209.9	5.89292e-22	1.15651e-21	1.54093e-21	2.75045e-21	6.3482e-21	9.64787e-21
1210	6.31487e-22	1.08173e-21	1.52801e-21	2.54822e-21	5.90319e-21	9.38082e-21
1210.1	6.58706e-22	1.07718e-21	1.66794e-21	2.46423e-21	5.96278e-21	9.9421e-21
1210.2	6.61928e-22	1.05138e-21	1.63489e-21	2.54992e-21	5.93732e-21	1.01766e-20
1210.3	6.00588e-22	1.0272e-21	1.75309e-21	2.52905e-21	5.84045e-21	9.97928e-21
1210.4	7.35966e-22	9.01551e-22	1.80243e-21	2.4509e-21	5.95227e-21	9.51556e-21
1210.5	7.42221e-22	9.49317e-22	1.78958e-21	2.4853e-21	5.96525e-21	9.68029e-21
1210.6	7.80043e-22	8.89054e-22	1.86757e-21	2.49601e-21	6.02221e-21	9.92811e-21
1210.7	7.60758e-22	1.04495e-21	1.88839e-21	2.58976e-21	5.95273e-21	9.52071e-21
1210.8	6.96341e-22	9.32245e-22	1.76443e-21	2.58271e-21	5.75943e-21	9.37965e-21
1210.9	7.61265e-22	9.85001e-22	1.76502e-21	2.48664e-21	5.73934e-21	9.63636e-21
1211	8.24728e-22	9.509e-22	1.8768e-21	2.45778e-21	5.69721e-21	9.32904e-21
1211.1	9.77056e-22	1.00042e-21	1.96338e-21	2.42495e-21	5.39901e-21	9.33215e-21
1211.2	1.07226e-21	1.10903e-21	2.15959e-21	2.39209e-21	4.90507e-21	9.21709e-21
1211.3	1.00181e-21	1.08478e-21	2.04732e-21	2.48203e-21	5.08303e-21	9.41718e-21
1211.4	1.05037e-21	1.17544e-21	2.02438e-21	2.53636e-21	5.13984e-21	9.63053e-21
1211.5	1.00097e-21	1.27272e-21	1.99468e-21	2.56892e-21	5.14431e-21	1.00499e-20
1211.6	8.67094e-22	1.24029e-21	1.99197e-21	2.5896e-21	5.11569e-21	9.93057e-21
1211.7	7.55754e-22	1.27685e-21	1.98926e-21	2.53096e-21	5.03739e-21	9.87689e-21
1211.8	7.46952e-22	1.22796e-21	1.946e-21	2.3314e-21	5.13014e-21	1.02617e-20
1211.9	6.44555e-22	1.15931e-21	1.99903e-21	2.39768e-21	5.12356e-21	1.01862e-20
1212	6.2212e-22	1.09225e-21	1.83911e-21	2.25949e-21	5.26334e-21	1.00403e-20
1212.1	6.329e-22	1.01363e-21	1.68923e-21	2.23244e-21	5.03305e-21	9.62667e-21
1212.2	7.2226e-22	9.11911e-22	1.52741e-21	2.31265e-21	5.21711e-21	9.49813e-21
1212.3	5.91e-22	7.50848e-22	1.51777e-21	2.34721e-21	5.28242e-21	9.40027e-21
1212.4	6.98549e-22	7.06625e-22	1.43872e-21	2.36588e-21	5.20676e-21	8.49821e-21
1212.5	5.97443e-22	6.09646e-22	1.44767e-21	2.49793e-21	5.21955e-21	8.19335e-21
1212.6	6.41519e-22	5.60402e-22	1.41427e-21	2.46693e-21	5.27663e-21	8.16529e-21
1212.7	6.29625e-22	6.29838e-22	1.31817e-21	2.38616e-21	5.07079e-21	8.28237e-21
1212.8	8.28171e-22	5.7232e-22	1.25081e-21	2.35311e-21	4.87589e-21	8.02113e-21
1212.9	6.7548e-22	5.54362e-22	1.18511e-21	2.33597e-21	4.70579e-21	7.7201e-21
1213	4.86325e-22	5.14936e-22	1.20076e-21	2.15546e-21	4.52172e-21	7.23835e-21
1213.1	5.27407e-22	4.62276e-22	1.1842e-21	2.33553e-21	4.60083e-21	6.94567e-21
1213.2	3.16852e-22	5.99507e-22	1.00639e-21	2.4001e-21	4.36115e-21	7.32688e-21
1213.3	2.07767e-22	5.551e-22	1.01182e-21	2.47867e-21	4.28495e-21	7.09132e-21
1213.4	2.24523e-22	3.93327e-22	9.4253e-22	2.71088e-21	4.34741e-21	7.24799e-21
1213.5	2.39773e-22	3.71966e-22	9.66627e-22	2.81754e-21	3.81323e-21	7.22394e-21
1213.6	2.44407e-22	5.24233e-22	8.88777e-22	2.64881e-21	3.26759e-21	7.16016e-21
1213.7	2.94601e-22	5.93887e-22	8.83973e-22	2.61375e-21	3.4353e-21	7.22874e-21
1213.8	3.44828e-22	6.17253e-22	7.6353e-22	2.45682e-21	3.42811e-21	7.25763e-21
1213.9	2.61367e-22	5.28067e-22	6.99143e-22	2.24784e-21	3.60154e-21	7.19822e-21
1214	2.55373e-22	4.15639e-22	1.00567e-21	2.29056e-21	3.25525e-21	7.23595e-21
1214.1	2.58499e-22	2.35221e-22	1.06558e-21	2.20535e-21	3.19238e-21	7.08369e-21
1214.2	2.38811e-22	1.60732e-22	1.12383e-21	2.19808e-21	3.04044e-21	6.99322e-21
1214.3	3.08884e-22	1.19346e-22	1.04585e-21	2.22482e-21	3.0025e-21	6.8054e-21
1214.4	2.61801e-22	3.63132e-22	9.9849e-22	2.2876e-21	3.10092e-21	6.63957e-21
1214.5	3.76084e-22	2.63731e-22	1.0278e-21	2.2283e-21	3.15207e-21	6.34531e-21
1214.6	5.11766e-22	1.7422e-22	1.04519e-21	2.11889e-21	3.45395e-21	6.03314e-21
1214.7	5.54597e-22	2.48968e-22	1.0353e-21	2.09155e-21	3.28512e-21	6.10156e-21
1214.8	5.63926e-22	2.4573e-22	8.99153e-22	2.1183e-21	3.35869e-21	5.82897e-21
1214.9	5.58015e-22	3.50448e-22	9.71135e-22	1.85638e-21	3.24548e-21	5.54291e-21
1215	5.64301e-22	2.9906e-22	7.0341e-22	1.72063e-21	3.39439e-21	5.59794e-21
1215.1	4.80578e-22	3.30737e-22	8.00993e-22	1.87366e-21	3.47922e-21	5.2584e-21
1215.2	5.76885e-22	2.95933e-22	7.6709e-22	1.8502e-21	3.58085e-21	5.16257e-21
1215.3	5.31276e-22	3.20978e-22	6.49423e-22	1.87089e-21	3.47315e-21	5.55915e-21
1215.4	5.6505e-22	2.41229e-22	6.82121e-22	1.94581e-21	3.34304e-21	5.75184e-21
1215.5	6.12596e-22	2.96228e-22	6.0368e-22	1.74358e-21	3.25754e-21	5.98017e-21
1215.6	7.85483e-22	2.04765e-22	7.03102e-22	1.76827e-21	3.09933e-21	5.71125e-21
1215.7	7.79629e-22	1.78188e-22	6.86223e-22	2.01609e-21	2.99692e-21	5.71758e-21
1215.8	6.8202e-22	1.88242e-22	6.65908e-22	2.01073e-21	3.30274e-21	5.34618e-21
1215.9	6.1188e-22	9.99849e-23	6.5243e-22	2.07576e-21	3.24788e-21	5.93032e-21
1216	6.22795e-22	1.40025e-22	7.87972e-22	2.0181e-21	2.96632e-21	6.12351e-21
1216.1	6.61269e-22	2.60133e-22	8.05369e-22	2.03085e-21	2.86093e-21	5.50275e-21
1216.2	6.03302e-22	2.3353e-22	6.9079e-22	2.01944e-21	2.67426e-21	5.38888e-21
1216.3	3.8906e-22	3.18708e-22	7.33887e-22	1.97983e-21	2.59952e-21	5.27938e-21
1216.4	4.81123e-22	2.82092e-22	5.55744e-22	2.11547e-21	2.72928e-21	5.40582e-21
1216.5	4.6289e-22	3.20589e-22	5.42201e-22	2.21695e-21	2.99087e-21	5.12699e-21
1216.6	4.72243e-22	2.77268e-22	5.64694e-22	2.23986e-21	2.98345e-21	4.62517e-21
1216.7	4.47859e-22	2.58981e-22	5.47712e-22	2.22648e-21	2.92273e-21	4.94764e-21
1216.8	4.1272e-22	2.42353e-22	3.98468e-22	2.23529e-21	2.76657e-21	5.1633e-21
1216.9	5.21826e-22	3.37734e-22	4.84505e-22	2.32685e-21	2.81801e-21	5.35234e-21
1217	4.43699e-22	4.91717e-22	4.64042e-22	2.17823e-21	2.80491e-21	5.14888e-21
1217.1	4.86849e-22	6.15686e-22	4.69354e-22	2.15674e-21	2.73843e-21	5.28002e-21
1217.2	4.76256e-22	6.04175e-22	5.555e-22	2.05645e-21	2.74215e-21	5.14336e-21
1217.3	6.13191e-22	5.96004e-22	5.05793e-22	1.98034e-21	2.7009e-21	5.08701e-21
1217.4	5.91871e-22	5.56009e-22	5.16286e-22	1.97089e-21	2.63432e-21	5.42824e-21
1217.5	5.121e-22	5.41115e-22	5.33673e-22	1.92908e-21	2.75894e-21	5.39875e-21
1217.6	5.69189e-22	5.81515e-22	5.88957e-22	1.97827e-21	2.74016e-21	5.60172e-21
1217.7	4.49346e-22	6.13559e-22	4.89237e-22	1.99916e-21	2.64257e-21	5.35761e-21
1217.8	4.46417e-22	6.48978e-22	4.91123e-22	1.89861e-21	2.5618e-21	5.46675e-21
1217.9	3.69571e-22	5.97191e-22	5.91266e-22	1.99441e-21	2.47254e-21	5.56702e-21
1218	4.48253e-22	5.68862e-22	4.173e-22	1.69328e-21	2.34941e-21	5.3137e-21
1218.1	5.23905e-22	6.63052e-22	4.67462e-22	1.43652e-21	2.27974e-21	5.03782e-21
1218.2	5.19455e-22	5.28938e-22	4.36557e-22	1.39038e-21	2.46936e-21	4.30036e-21
1218.3	5.47381e-22	5.89584e-22	5.16102e-22	1.24892e-21	2.58015e-21	3.92538e-21
1218.4	5.02832e-22	5.44411e-22	5.7498e-22	1.31829e-21	2.45407e-21	4.18218e-21
1218.5	4.42824e-22	3.83231e-22	5.40625e-22	1.02455e-21	2.27711e-21	4.05353e-21
1218.6	3.87406e-22	4.27074e-22	6.23739e-22	1.3151e-21	2.32585e-21	3.74538e-21
1218.7	4.78628e-22	3.81803e-22	7.3629e-22	1.36426e-21	2.57227e-21	3.80495e-21
1218.8	5.31299e-22	3.58374e-22	7.19245e-22	1.186e-21	2.25113e-21	3.72093e-21
1218.9	5.19115e-22	4.54428e-22	7.6618e-22	1.20874e-21	2.35077e-21	3.91523e-21
1219	5.33196e-22	5.10138e-22	6.92039e-22	1.44284e-21	2.28371e-21	3.72788e-21
1219.1	6.01397e-22	5.89463e-22	6.76692e-22	1.18108e-21	2.62657e-21	3.801e-21
1219.2	5.35096e-22	4.43086e-22	5.8516e-22	1.1469e-21	2.66138e-21	4.00001e-21
1219.3	5.10521e-22	4.92106e-22	6.30381e-22	1.1839e-21	2.39349e-21	3.90243e-21
1219.4	6.36041e-22	5.44531e-22	6.44449e-22	1.09475e-21	2.15938e-21	4.15108e-21
1219.5	4.52032e-22	4.89059e-22	6.39463e-22	1.0829e-21	2.20256e-21	3.90951e-21
1219.6	4.16565e-22	6.37674e-22	5.94603e-22	1.07308e-21	2.09001e-21	3.73529e-21
1219.7	4.12055e-22	5.99072e-22	5.84395e-22	8.79932e-22	2.29751e-21	4.05166e-21
1219.8	3.33163e-22	5.87454e-22	5.25609e-22	9.35238e-22	2.26993e-21	4.17909e-21
1219.9	3.22422e-22	3.22531e-22	3.93904e-22	9.35547e-22	2.42376e-21	4.03181e-21
1220	5.13255e-22	3.63179e-22	3.7494e-22	1.06227e-21	2.36785e-21	3.81234e-21
1220.1	4.37419e-22	3.31193e-22	3.24708e-22	1.06058e-21	2.27502e-21	3.74147e-21
1220.2	4.79458e-22	2.36645e-22	3.30026e-22	1.08541e-21	2.39211e-21	3.94112e-21
1220.3	5.13764e-22	3.0774e-22	2.84959e-22	9.85767e-22	2.3702e-21	3.974e-21
1220.4	4.95302e-22	4.56688e-22	2.93744e-22	9.37095e-22	2.04728e-21	3.30298e-21
1220.5	4.58189e-22	3.51936e-22	2.55589e-22	1.03135e-21	2.18429e-21	3.50268e-21
1220.6	3.79102e-22	2.55576e-22	3.66988e-22	1.00513e-21	2.27026e-21	3.35484e-21
1220.7	4.69372e-22	2.45502e-22	3.5667e-22	9.38025e-22	2.58651e-21	3.07591e-21
1220.8	4.36878e-22	1.37188e-22	4.66435e-22	8.68829e-22	2.39971e-21	3.03174e-21
1220.9	5.14784e-22	2.54135e-22	5.5538e-22	9.95904e-22	2.08479e-21	3.10506e-21
1221	4.97841e-22	1.89817e-22	5.64272e-22	8.73494e-22	2.08264e-21	3.31858e-21
1221.1	4.49761e-22	2.67866e-22	4.02438e-22	1.07228e-21	1.86702e-21	3.35586e-21
1221.2	4.20331e-22	3.06961e-22	3.72944e-22	1.01122e-21	1.60572e-21	3.4746e-21
1221.3	3.20803e-22	3.49474e-22	2.19657e-22	1.23066e-21	1.77712e-21	3.44859e-21
1221.4	2.58596e-22	2.03644e-22	2.07522e-22	1.12455e-21	1.72358e-21	3.40899e-21
1221.5	4.30098e-22	2.63128e-22	2.18057e-22	9.46655e-22	1.47052e-21	3.38747e-21
1221.6	5.08182e-22	3.26046e-22	2.2511e-22	7.133e-22	1.50236e-21	3.15755e-21
1221.7	4.56891e-22	3.43141e-22	2.12965e-22	5.86411e-22	1.67111e-21	3.41237e-21
1221.8	5.39715e-22	2.51494e-22	1.65888e-22	6.7275e-22	1.58608e-21	3.20043e-21
1221.9	4.69676e-22	9.34913e-23	2.44547e-22	8.57629e-22	1.49814e-21	2.97476e-21
1222	3.96469e-22	1.32631e-22	1.9745e-22	9.95425e-22	1.29882e-21	2.97574e-21
1222.1	4.55933e-22	1.99013e-22	2.35969e-22	8.49983e-22	1.45344e-21	3.25352e-21
1222.2	4.29531e-22	1.88869e-22	2.30801e-22	6.18187e-22	1.59675e-21	2.90054e-21
1222.3	3.28114e-22	2.58717e-22	2.20383e-22	7.76584e-22	1.61442e-21	2.84701e-21
1222.4	3.62607e-22	3.37125e-22	2.64197e-22	6.98746e-22	1.50348e-21	2.7026e-21
1222.5	3.45529e-22	4.63274e-22	3.71048e-22	7.29813e-22	1.56402e-21	2.9852e-21
1222.6	3.76923e-22	2.81123e-22	4.11439e-22	6.23117e-22	1.68466e-21	3.04073e-21
1222.7	4.23982e-22	2.74398e-22	5.11404e-22	6.58294e-22	1.49638e-21	2.46885e-21
1222.8	6.26011e-22	2.21637e-22	5.32596e-22	7.92272e-22	1.3366e-21	2.59701e-21
1222.9	5.77686e-22	2.79696e-22	4.10094e-22	7.49304e-22	1.19675e-21	2.80715e-21
1223	4.93309e-22	1.77427e-22	1.49015e-22	6.77479e-22	1.15132e-21	2.07989e-21
1223.1	4.6684e-22	2.67934e-22	2.47271e-22	7.2714e-22	1.15743e-21	1.79831e-21
1223.2	5.71989e-22	2.64608e-22	1.75427e-22	6.71744e-22	1.25525e-21	1.81712e-21
1223.3	3.82497e-22	1.96387e-22	2.19357e-22	7.99763e-22	1.15533e-21	2.2414e-21
1223.4	3.54397e-22	1.43495e-22	1.50967e-22	7.44355e-22	1.29336e-21	2.5657e-21
1223.5	5.01966e-22	2.85376e-22	1.47505e-22	8.08541e-22	1.16183e-21	2.02406e-21
1223.6	5.82159e-22	3.62394e-22	1.05395e-22	7.86112e-22	1.26265e-21	2.07945e-21
1223.7	5.02297e-22	5.0615e-22	1.47602e-22	5.49015e-22	1.14824e-21	2.28085e-21
1223.8	5.27586e-22	4.90922e-22	2.1093e-22	6.29717e-22	1.62242e-21	2.27704e-21
1223.9	5.12053e-22	3.96974e-22	2.58474e-22	6.96015e-22	1.6603e-21	2.2641e-21
1224	4.90225e-22	5.30614e-22	1.88203e-22	5.49558e-22	1.66085e-21	2.00914e-21
1224.1	4.62095e-22	4.04085e-22	2.53366e-22	4.36071e-22	1.5493e-21	2.19251e-21
1224.2	3.75772e-22	5.00134e-22	2.44649e-22	4.38283e-22	1.42329e-21	2.17495e-21
1224.3	3.93197e-22	5.31139e-22	2.13038e-22	7.15546e-22	1.50717e-21	2.0614e-21
1224.4	3.16234e-22	4.52474e-22	3.41678e-22	8.62662e-22	1.49904e-21	1.90662e-21
1224.5	3.61979e-22	5.72637e-22	4.22834e-22	9.31237e-22	1.28943e-21	1.91183e-21
1224.6	3.65247e-22	6.50003e-22	3.36616e-22	7.68006e-22	1.47699e-21	1.84383e-21
1224.7	1.93708e-22	6.79382e-22	4.01957e-22	8.36595e-22	1.30468e-21	2.10073e-21
1224.8	2.52061e-22	6.88187e-22	3.28021e-22	9.38372e-22	1.0631e-21	2.27082e-21
1224.9	2.97845e-22	7.485e-22	3.35185e-22	8.64084e-22	1.04616e-21	2.38606e-21
1225	2.91637e-22	6.78337e-22	2.84119e-22	8.51932e-22	9.83078e-22	2.66173e-21
1225.1	3.24849e-22	6.61381e-22	7.23771e-23	7.42316e-22	8.79582e-22	2.24099e-21
1225.2	4.24336e-22	4.45076e-22	1.30675e-22	6.6789e-22	8.01981e-22	2.03543e-21
1225.3	3.39265e-22	3.74743e-22	1.05987e-22	5.41543e-22	1.05042e-21	2.19202e-21
1225.4	2.80972e-22	3.88623e-22	2.82726e-23	7.03614e-22	8.97772e-22	2.07806e-21
1225.5	2.96855e-22	4.00792e-22	3.18172e-23	7.28761e-22	9.73147e-22	2.04203e-21
1225.6	2.0376e-22	3.49303e-22	1.7682e-23	6.75001e-22	9.09917e-22	1.97844e-21
1225.7	3.06531e-22	4.25154e-22	5.30636e-24	7.14698e-22	1.14716e-21	1.93776e-21
1225.8	2.52892e-22	4.8728e-22	1.23856e-23	6.65054e-22	9.65437e-22	2.25075e-21
1225.9	3.63652e-22	4.68494e-22	2.30093e-23	8.58618e-22	1.00624e-21	2.67422e-21
1226	3.40048e-22	4.51418e-22	8.3215e-23	8.42263e-22	1.22928e-21	2.20627e-21
1226.1	3.63892e-22	4.20543e-22	1.38147e-22	1.08178e-21	1.357e-21	2.10584e-21
1226.2	3.30775e-22	4.49992e-22	1.48823e-22	9.8849e-22	1.37481e-21	2.3457e-21
1226.3	2.35894e-22	4.55314e-22	1.68367e-22	9.15955e-22	1.31736e-21	2.55812e-21
1226.4	2.72396e-22	4.57189e-22	2.51747e-22	9.20421e-22	1.33517e-21	2.26901e-21
1226.5	1.04559e-22	4.6942e-22	2.66017e-22	8.20736e-22	1.40514e-21	3.01099e-21
1226.6	9.50845e-23	4.47131e-22	2.59009e-22	6.83477e-22	1.46067e-21	3.01198e-21
1226.7	1.31577e-22	3.69566e-22	2.25376e-22	6.48266e-22	1.2872e-21	2.64902e-21
1226.8	1.34792e-22	3.23045e-22	3.07109e-22	5.52563e-22	1.15132e-21	2.47477e-21
1226.9	3.31538e-22	2.59212e-22	1.97112e-22	3.42076e-22	9.63135e-22	2.84438e-21
1227	3.45928e-22	2.59297e-22	2.32704e-22	4.04784e-22	1.05341e-21	3.22808e-21
1227.1	2.52389e-22	2.36903e-22	2.18565e-22	4.6962e-22	1.05376e-21	3.1092e-21
1227.2	1.84193e-22	2.12764e-22	2.71963e-22	5.55378e-22	8.68257e-22	2.98563e-21
1227.3	1.89019e-22	2.07642e-22	3.71627e-22	5.13789e-22	1.25488e-21	3.27742e-21
1227.4	2.66938e-22	1.88671e-22	3.93094e-22	4.03227e-22	1.1565e-21	3.52785e-21
1227.5	2.257e-22	1.02158e-22	3.13155e-22	3.741e-22	1.24408e-21	3.22415e-21
1227.6	3.45021e-22	2.7713e-23	3.07918e-22	2.40423e-22	1.41314e-21	3.47934e-21
1227.7	2.27439e-22	2.42568e-23	4.41554e-22	2.15406e-22	1.29144e-21	3.32796e-21
1227.8	1.12961e-22	1.7332e-24	4.31013e-22	2.15477e-22	1.01254e-21	3.18109e-21
1227.9	1.3528e-22	1.73377e-24	4.31154e-22	2.15548e-22	5.55917e-22	3.00638e-21
1228	3.82092e-23	2.42807e-23	4.90109e-22	3.30755e-22	6.02684e-22	3.33124e-21
1228.1	7.16659e-23	4.85774e-23	4.20741e-22	4.37661e-22	6.66956e-22	3.3925e-21
1228.2	2.75606e-22	8.85094e-23	3.94128e-22	4.00099e-22	7.2253e-22	3.53714e-21
1228.3	1.70517e-22	1.21523e-23	5.47679e-22	3.7299e-22	6.12021e-22	3.67724e-21
1228.4	2.13615e-22	4.16789e-23	5.42505e-22	3.83593e-22	5.59746e-22	3.78963e-21
1228.5	2.36011e-22	1.18129e-22	4.42716e-22	3.48073e-22	7.69904e-22	4.07357e-21
1228.6	2.39279e-22	2.58926e-22	4.10718e-22	2.76872e-22	6.79721e-22	4.10272e-21
1228.7	1.13296e-22	2.5032e-22	3.84058e-22	1.97231e-22	6.3909e-22	4.0206e-21
1228.8	9.73707e-23	1.68673e-22	3.66315e-22	2.28779e-22	7.82339e-22	4.19356e-21
1228.9	1.22951e-22	1.39158e-22	3.7001e-22	3.4853e-22	6.97912e-22	4.35735e-21
1229	1.46951e-22	2.52306e-22	4.05893e-22	3.46544e-22	7.27352e-22	3.90851e-21
1229.1	9.90644e-23	1.61877e-22	4.82939e-22	4.391e-22	7.94798e-22	3.88658e-21
1229.2	1.4385e-22	8.53181e-23	5.94031e-22	3.78297e-22	5.61218e-22	4.00398e-21
1229.3	8.47397e-23	1.06247e-22	5.33372e-22	2.69099e-22	5.14619e-22	3.62893e-21
1229.4	2.55902e-22	4.35582e-23	5.56822e-22	2.83909e-22	4.50439e-22	3.77421e-21
1229.5	3.15183e-22	1.04574e-23	5.1223e-22	4.22847e-22	5.82252e-22	3.64061e-21
1229.6	2.5767e-22	1.06352e-22	3.65487e-22	5.74504e-22	4.91711e-22	3.53483e-21
1229.7	3.4901e-22	7.32499e-23	4.69553e-22	5.70482e-22	1.75669e-22	3.59182e-21
1229.8	3.82755e-22	8.02524e-23	4.10546e-22	3.36926e-22	1.84513e-22	3.66281e-21
1229.9	3.42831e-22	1.27399e-22	3.6764e-22	2.52778e-22	8.49622e-23	3.66401e-21
1230	2.82047e-22	1.6061e-22	3.78524e-22	1.66467e-22	2.37386e-22	3.66056e-21
1230.1	3.75117e-22	9.60485e-23	2.47647e-22	1.51766e-22	6.06853e-22	3.68971e-21
1230.2	4.24951e-22	7.6864e-23	1.34635e-22	5.6931e-23	4.72151e-22	3.7049e-21
1230.3	3.93008e-22	1.71253e-22	1.97529e-22	4.85127e-23	4.40037e-22	3.50566e-21
1230.4	3.32161e-22	2.34239e-22	2.98187e-22	1.01277e-22	4.66592e-22	3.34826e-21
1230.5	3.06587e-22	1.64371e-22	2.92894e-22	1.77293e-22	7.07456e-22	2.85022e-21
1230.6	3.64493e-22	2.43139e-22	3.37927e-22	2.42802e-22	8.07528e-22	3.1778e-21
1230.7	4.01555e-22	3.20209e-22	3.07471e-22	3.31586e-22	9.22353e-22	3.57561e-21
1230.8	5.07732e-22	3.5182e-22	3.56136e-22	3.25357e-22	1.11071e-21	3.08649e-21
1230.9	5.51295e-22	3.93957e-22	3.3826e-22	3.57165e-22	1.13165e-21	2.98007e-21
1231	4.85556e-22	3.43293e-22	4.75159e-22	4.92583e-22	1.02911e-21	2.85489e-21
1231.1	4.35857e-22	4.3977e-22	4.93319e-22	6.11173e-22	7.76498e-22	3.39334e-21
1231.2	3.97387e-22	4.18882e-22	4.44853e-22	5.43678e-22	1.06215e-21	3.43186e-21
1231.3	3.79814e-22	3.45384e-22	3.47712e-22	5.33275e-22	1.14197e-21	3.51249e-21
1231.4	5.47369e-22	3.87588e-22	4.05496e-22	4.12789e-22	8.06704e-22	3.47621e-21
1231.5	5.91031e-22	4.35083e-22	4.59713e-22	3.40927e-22	1.15155e-21	3.40715e-21
1231.6	5.52561e-22	4.03637e-22	5.08555e-22	4.8508e-22	9.10346e-22	3.3989e-21
1231.7	5.26958e-22	4.30102e-22	2.54361e-22	6.27208e-22	9.07697e-22	3.34382e-21
1231.8	5.46475e-22	3.07316e-22	1.60607e-22	7.94865e-22	1.11731e-21	3.37302e-21
1231.9	4.40226e-22	2.70527e-22	8.66477e-23	7.67561e-22	1.11177e-21	3.41162e-21
1232	5.32315e-22	4.30525e-22	1.84187e-22	6.61761e-22	1.14754e-21	3.04708e-21
1232.1	2.50109e-22	4.13087e-22	1.55345e-22	5.55892e-22	1.20988e-21	3.24503e-21
1232.2	1.50114e-22	2.98927e-22	1.73466e-22	5.36972e-22	1.09515e-21	3.28832e-21
1232.3	3.79446e-22	3.34204e-22	1.30142e-22	4.64962e-22	1.26973e-21	2.80138e-21
1232.4	3.48881e-22	4.80356e-22	2.42288e-22	7.68819e-22	9.98395e-22	2.80699e-21
1232.5	3.0214e-22	6.09002e-22	2.60454e-22	8.1581e-22	9.27807e-22	2.95817e-21
1232.6	3.05471e-22	6.00398e-22	1.37507e-22	8.22452e-22	1.35079e-21	2.76186e-21
1232.7	2.57068e-22	6.51672e-22	2.51575e-22	8.22721e-22	1.43697e-21	3.10106e-21
1232.8	3.00819e-22	5.56745e-22	2.00964e-22	9.59093e-22	1.53209e-21	2.65556e-21
1232.9	4.46523e-22	4.24745e-22	1.70241e-22	8.61551e-22	1.39945e-21	2.5671e-21
1233	3.81934e-22	4.24884e-22	7.42785e-23	7.74586e-22	1.51533e-21	2.72785e-21
1233.1	3.28636e-22	5.37892e-22	8.69887e-23	7.64196e-22	1.56616e-21	2.53114e-21
1233.2	2.38055e-22	5.62767e-22	0	7.43152e-22	1.77695e-21	2.58374e-21
1233.3	2.17074e-22	5.47068e-22	6.89111e-23	6.98664e-22	1.3687e-21	2.37274e-21
1233.4	3.11133e-22	7.00829e-22	2.53966e-23	8.99185e-22	1.37803e-21	2.78793e-21
1233.5	3.40413e-22	5.47426e-22	9.07318e-24	8.07826e-22	1.45853e-21	2.39784e-21
1233.6	2.67555e-22	4.50449e-22	9.07615e-23	7.24936e-22	1.63396e-21	2.15358e-21
1233.7	2.93596e-22	4.45296e-22	1.59793e-22	5.24684e-22	1.59594e-21	2.63982e-21
1233.8	2.49881e-22	5.7271e-22	9.26373e-23	3.32835e-22	1.30862e-21	3.01793e-21
1233.9	2.30485e-22	5.4107e-22	1.36276e-22	4.8661e-22	1.38919e-21	3.34911e-21
1234	1.98087e-22	4.4927e-22	1.92666e-22	2.43385e-22	1.18179e-21	3.18034e-21
1234.1	1.47802e-22	4.19338e-22	2.58184e-22	3.90824e-22	1.45842e-21	2.80848e-21
1234.2	1.18605e-22	4.42484e-22	2.14618e-22	4.61452e-22	1.50941e-21	2.77163e-21
1234.3	1.91781e-22	3.22234e-22	6.91368e-23	6.41115e-22	1.81307e-21	2.49386e-21
1234.4	3.089e-22	3.50677e-22	1.63799e-22	6.77666e-22	1.68581e-21	2.72147e-21
1234.5	2.42322e-22	3.84453e-22	2.47599e-22	6.52226e-22	1.60904e-21	2.49077e-21
1234.6	2.37521e-22	4.60786e-22	2.98673e-22	4.66334e-22	1.71667e-21	2.40175e-21
1234.7	4.00337e-22	3.7584e-22	2.71444e-22	4.96444e-22	1.57735e-21	2.97007e-21
1234.8	1.5628e-22	2.12809e-22	3.24381e-22	5.43698e-22	1.40817e-21	3.32586e-21
1234.9	4.07112e-23	3.08674e-22	2.73444e-22	4.28249e-22	1.17634e-21	3.0146e-21
1235	5.37564e-23	3.53139e-22	2.4618e-22	3.7484e-22	1.09331e-21	3.46059e-21
1235.1	1.6621e-22	4.11835e-22	1.82415e-22	3.8139e-22	1.15923e-21	3.30544e-21
1235.2	1.22253e-22	4.19072e-22	3.48527e-22	4.62962e-22	1.12086e-21	3.41548e-21
1235.3	2.15236e-22	4.1388e-22	3.92449e-22	4.39529e-22	1.46713e-21	3.25548e-21
1235.4	1.64742e-22	4.15792e-22	2.61109e-22	5.0187e-22	1.41988e-21	2.89154e-21
1235.5	1.89271e-22	6.09672e-22	1.71694e-22	5.62106e-22	1.62922e-21	2.94465e-21
1235.6	3.31332e-22	6.08093e-22	2.50317e-22	6.91058e-22	1.37604e-21	3.07368e-21
1235.7	2.5307e-22	7.39911e-22	8.59033e-23	6.48347e-22	1.11074e-21	2.86116e-21
1235.8	2.85818e-22	7.49048e-22	1.48094e-22	6.24936e-22	1.29928e-21	2.91431e-21
1235.9	1.66645e-22	6.28267e-22	1.88379e-22	6.38029e-22	1.34751e-21	3.32358e-21
1236	2.79467e-22	6.58738e-22	1.55509e-22	4.94258e-22	1.33898e-21	3.89936e-21
1236.1	1.76563e-22	5.30725e-22	1.26278e-22	5.03018e-22	1.07632e-21	3.31625e-21
1236.2	1.27559e-22	4.56073e-22	1.48288e-22	4.17168e-22	1.08265e-21	3.24604e-21
1236.3	1.11242e-22	4.41965e-22	1.06216e-22	3.82887e-22	1.03514e-21	3.03317e-21
1236.4	2.04556e-22	2.22837e-22	1.37393e-22	4.15289e-22	7.06277e-22	3.19585e-21
1236.5	1.7352e-22	3.70922e-22	1.31941e-22	1.59282e-22	1.0897e-21	2.9733e-21
1236.6	2.34164e-22	4.63804e-22	5.49932e-24	2.1101e-22	1.03615e-21	2.86006e-21
1236.7	2.37517e-22	3.87225e-22	3.66741e-24	4.52311e-23	9.01685e-22	2.83719e-21
1236.8	2.27763e-22	5.99769e-22	4.95261e-23	4.30913e-23	9.19959e-22	3.10002e-21
1236.9	1.26212e-22	4.66044e-22	9.1745e-24	1.93974e-22	1.16007e-21	3.07722e-21
1237	2.54146e-22	5.64437e-22	0	2.73808e-22	1.23841e-21	2.87332e-21
1237.1	3.49359e-22	3.9309e-22	2.93776e-23	1.38027e-22	8.87864e-22	2.56443e-21
1237.2	2.75641e-22	2.96701e-22	4.77541e-23	4.31475e-23	1.23021e-21	2.39361e-21
1237.3	4.64475e-22	3.86195e-22	8.0841e-23	0	9.90494e-22	2.91429e-21
1237.4	3.92388e-22	4.63227e-22	2.18709e-22	6.69223e-23	9.90817e-22	2.9057e-21
1237.5	3.39961e-22	4.25807e-22	7.17012e-23	1.07974e-23	9.97147e-22	2.87324e-21
1237.6	4.12358e-22	3.56148e-22	9.37937e-23	0	1.02451e-21	2.79779e-21
1237.7	4.81515e-22	4.09973e-22	1.89488e-22	0	1.06993e-21	3.06615e-21
1237.8	2.61385e-22	5.08603e-22	7.36117e-23	1.72928e-23	9.5904e-22	3.08148e-21
1237.9	3.63427e-22	3.63662e-22	3.12952e-23	8.00053e-23	6.94703e-22	3.03948e-21
1238	4.26056e-22	3.88869e-22	1.12331e-22	1.62226e-22	5.86629e-22	3.25559e-21
1238.1	4.44296e-22	4.5353e-22	2.76314e-22	1.42805e-22	6.771e-22	3.62488e-21
1238.2	4.31272e-22	5.25405e-22	2.63505e-22	6.49326e-23	7.6763e-22	3.62128e-21
1238.3	4.33059e-22	4.95082e-22	5.71421e-23	2.38164e-23	7.76915e-22	3.45497e-21
1238.4	2.30601e-22	3.89376e-22	4.42534e-23	2.16583e-23	9.72966e-22	3.74331e-21
1238.5	1.9937e-22	3.48219e-22	9.59137e-23	4.98303e-23	9.67256e-22	3.74453e-21
1238.6	1.51637e-22	4.34518e-22	1.54988e-22	2.10223e-22	1.05197e-21	3.50146e-21
1238.7	1.87959e-22	2.89175e-22	2.41786e-22	3.81559e-22	9.01552e-22	3.76134e-21
1238.8	2.86978e-22	3.14423e-22	3.23102e-22	1.38794e-22	9.89315e-22	3.36954e-21
1238.9	2.47475e-22	4.07984e-22	2.19781e-22	1.38839e-22	1.0711e-21	3.05419e-21
1239	2.44255e-22	5.33968e-22	2.01377e-22	9.98231e-23	6.88143e-22	3.17029e-21
1239.1	2.47636e-22	6.74421e-22	3.41899e-22	5.64401e-23	5.94773e-22	3.4448e-21
1239.2	1.40373e-22	6.89033e-22	3.03187e-22	5.4287e-23	5.25504e-22	3.22995e-21
1239.3	2.03194e-22	7.05454e-22	1.8678e-22	2.0853e-22	6.46519e-22	3.80711e-21
1239.4	3.89995e-22	6.7868e-22	2.77486e-22	2.325e-22	5.22824e-22	3.525e-21
1239.5	4.19877e-22	6.62694e-22	2.79427e-22	2.15187e-22	6.01594e-22	3.35801e-21
1239.6	3.90249e-22	5.206e-22	3.25796e-22	2.58743e-22	4.95947e-22	3.15727e-21
1239.7	5.77293e-22	4.97344e-22	2.29613e-22	1.74001e-22	1.72428e-22	3.09099e-21
1239.8	5.62589e-22	5.80424e-22	3.07485e-22	4.13388e-23	1.9064e-22	2.83233e-21
1239.9	6.04153e-22	6.3651e-22	3.20555e-22	1.06645e-22	2.30054e-22	3.04009e-21
1240	5.56332e-22	6.11465e-22	3.79972e-22	8.70857e-23	4.08781e-22	3.07477e-21
1240.1	4.17385e-22	5.14231e-22	3.22618e-22	0	3.81653e-22	3.15759e-21
1240.2	3.7113e-22	5.43277e-22	2.0402e-22	0	3.21178e-22	2.42193e-21
1240.3	3.57991e-22	4.31513e-22	2.37483e-22	2.61512e-23	3.06127e-22	1.73877e-21
1240.4	3.10029e-22	4.87642e-22	1.83738e-22	5.66794e-23	7.88307e-23	2.38496e-21
1240.5	2.15598e-22	4.607e-22	1.15105e-22	7.85047e-23	1.09186e-22	2.34236e-21
1240.6	2.52166e-22	4.96995e-22	1.3e-22	1.50516e-22	8.19159e-23	2.19366e-21
1240.7	2.67184e-22	4.62808e-22	2.67516e-22	2.79309e-22	5.15935e-22	2.54162e-21
1240.8	1.72647e-22	5.13594e-22	1.04068e-22	2.96863e-22	7.89333e-22	2.335e-21
1240.9	1.31188e-22	5.30042e-22	1.76601e-22	2.68573e-22	8.26032e-22	2.46123e-21
1241	8.97018e-23	5.84503e-22	2.56619e-22	2.22792e-22	9.63005e-22	2.02756e-21
1241.1	5.8159e-23	4.03674e-22	2.47402e-22	4.06399e-22	7.80987e-22	2.1924e-21
1241.2	1.36302e-22	5.45046e-22	3.60989e-22	4.63359e-22	5.9885e-22	1.95641e-21
1241.3	2.49415e-22	5.1443e-22	3.35047e-22	4.46018e-22	6.75065e-22	2.29047e-21
1241.4	2.42843e-22	7.17537e-22	1.95508e-22	4.46163e-22	5.47528e-22	2.0882e-21
1241.5	3.6771e-22	5.05701e-22	3.01739e-22	3.58797e-22	6.75504e-22	1.8326e-21
1241.6	3.12905e-22	5.85644e-22	2.53394e-22	3.3484e-22	6.30067e-22	1.85255e-21
1241.7	2.61394e-22	4.73383e-22	2.46021e-22	3.41516e-22	1.01392e-21	1.48542e-21
1241.8	2.84795e-22	3.42906e-22	3.80338e-22	4.35794e-22	7.46216e-22	1.30682e-21
1241.9	3.53194e-22	2.34123e-22	3.18916e-22	4.27173e-22	8.50049e-22	1.21525e-21
1242	1.8832e-22	3.21343e-22	3.09692e-22	4.31694e-22	7.80226e-22	1.52562e-21
1242.1	1.21698e-22	2.07034e-22	2.85531e-22	3.15656e-22	6.5853e-22	1.43406e-21
1242.2	1.06729e-22	2.63418e-22	3.37895e-22	3.22337e-22	5.12356e-22	1.25521e-21
1242.3	2.40217e-22	3.1257e-22	4.40714e-22	3.11474e-22	5.4303e-22	1.27501e-21
1242.4	2.78676e-22	2.52682e-22	3.11962e-22	4.32256e-22	2.47189e-22	1.83312e-21
1242.5	2.95459e-22	2.50946e-22	3.53174e-22	6.03598e-22	6.197e-22	2.05201e-21
1242.6	3.3396e-22	2.67398e-22	3.12165e-22	5.73056e-22	6.96244e-22	1.74211e-21
1242.7	3.65805e-22	2.32912e-22	3.23485e-22	4.74407e-22	8.24767e-22	1.64559e-21
1242.8	3.19139e-22	1.94763e-22	3.16108e-22	4.3062e-22	1.21005e-21	1.75295e-21
1242.9	2.95843e-22	2.65838e-22	4.07894e-22	3.97794e-22	1.07595e-21	1.50579e-21
1243	3.49442e-22	2.22211e-22	4.92252e-22	3.93526e-22	1.11299e-21	2.11851e-21
1243.1	3.14432e-22	1.42115e-22	3.05183e-22	4.15645e-22	1.17453e-21	2.38167e-21
1243.2	3.71418e-22	3.37178e-22	3.18392e-22	4.97176e-22	1.08312e-21	2.1053e-21
1243.3	3.29699e-22	4.02922e-22	3.89688e-22	4.99538e-22	1.30996e-21	2.42213e-21
1243.4	3.81704e-22	3.99405e-22	3.65451e-22	4.77687e-22	1.48796e-21	2.1018e-21
1243.5	4.94032e-22	4.48792e-22	5.04299e-22	6.25379e-22	1.53132e-21	2.4091e-21
1243.6	4.08756e-22	1.8432e-22	2.08161e-22	6.45406e-22	1.26221e-21	2.55593e-21
1243.7	4.50783e-22	1.6795e-22	5.6278e-23	6.14767e-22	1.35456e-21	2.61033e-21
1243.8	5.4145e-22	2.11832e-22	1.61383e-22	6.5905e-22	1.22318e-21	2.59656e-21
1243.9	4.02446e-22	3.56212e-22	1.68944e-22	5.04921e-22	1.07945e-21	2.92391e-21
1244	3.40513e-22	3.69118e-22	2.96686e-22	3.7716e-22	1.04299e-21	2.99798e-21
1244.1	3.33911e-22	3.36336e-22	2.91147e-22	4.10377e-22	8.53071e-22	2.93068e-21
1244.2	3.49126e-22	2.98046e-22	2.10446e-22	3.90647e-22	8.25721e-22	2.29262e-21
1244.3	3.32449e-22	4.00572e-22	1.69163e-22	3.70903e-22	7.67648e-22	2.22505e-21
1244.4	2.45219e-22	1.61013e-22	1.82379e-22	3.24646e-22	9.98265e-22	2.504e-21
1244.5	1.07528e-22	1.37271e-22	2.12531e-22	3.5568e-22	1.36423e-21	2.58293e-21
1244.6	8.57141e-23	1.53794e-22	5.83239e-23	3.71264e-22	1.21714e-21	2.62284e-21
1244.7	6.55673e-23	1.41023e-22	2.44663e-23	3.97912e-22	1.113e-21	2.8973e-21
1244.8	9.41785e-23	2.61985e-22	7.53055e-24	3.02953e-22	1.36248e-21	2.3313e-21
1244.9	7.57037e-23	3.77527e-22	7.15634e-23	2.49962e-22	1.42753e-21	1.98983e-21
1245	1.27897e-22	3.64817e-22	1.05496e-22	3.00937e-22	1.20948e-21	1.90244e-21
1245.1	2.00324e-22	3.46597e-22	1.48873e-22	3.49731e-22	1.28992e-21	1.95198e-21
1245.2	1.39767e-22	5.61339e-22	8.85987e-23	4.07414e-22	1.01318e-21	1.90367e-21
1245.3	1.07807e-22	4.60594e-22	2.63996e-23	3.56603e-22	9.05684e-22	1.79659e-21
1245.4	1.39858e-22	2.49645e-22	0	2.7474e-22	9.89179e-22	1.74331e-21
1245.5	7.75366e-23	1.34044e-22	0	3.16939e-22	1.02649e-21	2.55703e-21
1245.6	1.36576e-22	2.05724e-22	0	3.32562e-22	8.47977e-22	2.43045e-21
1245.7	2.36134e-22	1.35969e-22	0	3.12709e-22	8.76012e-22	2.41653e-21
1245.8	3.10448e-22	3.14299e-22	1.511e-23	3.99332e-22	1.15091e-21	2.27512e-21
1245.9	3.20675e-22	1.78345e-22	9.44678e-23	4.52723e-22	1.05251e-21	2.45734e-21
1246	3.12337e-22	2.50131e-22	2.83495e-23	2.81934e-22	1.03433e-21	2.19809e-21
1246.1	1.97596e-22	2.7045e-22	1.75824e-22	2.82025e-22	8.9259e-22	1.93868e-21
1246.2	2.66926e-22	3.7728e-22	1.72099e-22	3.79857e-22	1.29143e-21	1.91476e-21
1246.3	2.11244e-22	5.06271e-22	1.72154e-22	4.42199e-22	1.16205e-21	2.0136e-21
1246.4	1.79193e-22	6.72177e-22	2.21413e-22	3.82326e-22	1.25826e-21	1.57701e-21
1246.5	1.6234e-22	6.87132e-22	2.6881e-22	6.6484e-22	1.02054e-21	1.34655e-21
1246.6	1.09953e-22	8.34777e-22	2.10194e-22	6.53934e-22	8.90943e-22	1.34698e-21
1246.7	5.92248e-23	5.62228e-22	1.19338e-22	6.45246e-22	1.0769e-21	1.4556e-21
1246.8	1.06639e-22	5.03403e-22	1.89487e-23	6.58809e-22	1.1825e-21	1.31342e-21
1246.9	1.82869e-22	7.30447e-22	7.58192e-24	7.30268e-22	1.13334e-21	1.47623e-21
1247	1.43971e-22	4.68671e-22	1.32727e-23	5.41197e-22	1.14919e-21	1.86065e-21
1247.1	2.1518e-22	2.60252e-22	2.65539e-23	6.0598e-22	1.27041e-21	1.63475e-21
1247.2	2.27114e-22	3.12034e-22	1.70759e-23	5.32633e-22	1.19333e-21	1.79782e-21
1247.3	2.71268e-22	3.54615e-22	1.89794e-24	4.32486e-22	1.21852e-21	1.76392e-21
1247.4	1.4755e-22	4.21241e-22	2.46811e-23	3.81335e-22	1.16929e-21	1.7152e-21
1247.5	2.44299e-22	5.61837e-22	1.19647e-22	5.48765e-22	1.25344e-21	1.94748e-21
1247.6	3.13958e-22	4.49245e-22	1.55782e-22	4.15054e-22	1.3004e-21	1.63247e-21
1247.7	3.02176e-22	5.21514e-22	1.48231e-22	4.24117e-22	1.26356e-21	1.929e-21
1247.8	2.92085e-22	3.92187e-22	1.31169e-22	5.02406e-22	1.2267e-21	1.86054e-21
1247.9	2.25929e-22	5.10748e-22	2.09178e-22	5.00335e-22	9.75468e-22	2.11785e-21
1248	1.1555e-22	6.21982e-22	1.84517e-22	2.56951e-22	1.23993e-21	2.05433e-21
1248.1	2.97468e-22	6.66624e-22	3.5393e-22	2.86091e-22	1.02894e-21	2.16368e-21
1248.2	2.48253e-22	6.16827e-22	3.36913e-22	3.59965e-22	9.08003e-22	1.94201e-21
1248.3	2.46633e-22	6.15173e-22	4.20802e-22	3.26533e-22	7.7454e-22	1.4335e-21
1248.4	1.95668e-22	7.46973e-22	3.02847e-22	2.34911e-22	1.09217e-21	1.63669e-21
1248.5	2.0254e-22	7.11986e-22	1.20035e-22	3.24506e-22	1.12365e-21	1.3256e-21
1248.6	2.29846e-22	6.12061e-22	1.25791e-22	3.58191e-23	1.00259e-21	1.43983e-21
1248.7	1.82233e-22	6.41944e-22	8.00748e-23	6.9422e-23	1.02783e-21	1.43535e-21
1248.8	3.56066e-22	6.47719e-22	1.77366e-22	2.12814e-22	1.11851e-21	5.4957e-22
1248.9	3.45956e-22	5.97802e-22	1.92685e-22	2.73386e-22	1.00667e-21	5.69558e-22
1249	2.9322e-22	6.62994e-22	2.76717e-22	1.36737e-22	9.63352e-22	7.33234e-22
1249.1	3.01841e-22	5.46172e-22	2.67261e-22	4.48463e-24	8.57629e-22	1.00604e-21
1249.2	1.33058e-22	6.41123e-22	3.32275e-22	8.97216e-24	7.20641e-22	1.07082e-21
1249.3	1.02385e-22	5.70691e-22	2.42601e-22	9.87256e-23	4.58738e-22	7.28985e-22
1249.4	2.23613e-22	5.80172e-22	2.2357e-22	9.87575e-23	3.46506e-22	8.53238e-22
1249.5	3.31259e-22	5.33857e-22	1.87325e-22	1.16751e-22	5.55838e-22	1.01231e-21
1249.6	3.00621e-22	4.48436e-22	2.1033e-22	1.66199e-22	5.40399e-22	9.62995e-22
1249.7	2.30664e-22	4.91391e-22	3.6724e-22	2.94313e-22	3.81213e-22	1.19668e-21
1249.8	1.41862e-22	5.84646e-22	2.64039e-22	3.14634e-22	2.43805e-22	1.78815e-21
1249.9	7.35182e-23	5.14059e-22	2.43071e-22	2.0233e-22	2.43884e-22	2.2707e-21
1250	1.71028e-23	3.50269e-22	3.46536e-22	1.70912e-22	2.09558e-22	2.44042e-21

## Sheet: Figure 2d
Temperature (K)	S factor	Emission cross section (cm^2)
298	0.00243	2.76378e-21
323	0.00374	3.39216e-21
373	0.00488	5.01153e-21
423	0.01031	9.41468e-21
473	0.01155	1.24846e-20
523	0.01322	2.07913e-20

## Sheet: Figure 3b
Raman shift (cm-1)	Intensity (arb. units)
101.673	323
102.145	373
102.617	423
103.09	473
103.562	523
104.034	358.664
104.507	353.33
104.979	351.33
105.451	340.663
105.923	357.329
106.397	349.995
106.869	346.661
107.341	359.327
107.813	359.993
108.285	372.659
108.756	351.992
109.228	367.325
109.7	375.325
110.172	359.324
110.644	367.324
111.116	366.656
111.588	364.656
112.059	379.989
112.531	365.322
113.003	359.988
113.473	365.32
113.945	363.987
114.417	372.653
114.888	363.986
115.36	373.985
115.83	361.318
116.302	382.651
116.773	382.65
117.245	379.983
117.715	391.316
118.186	374.649
118.657	363.315
119.127	364.648
119.599	373.314
120.07	371.98
120.54	359.313
121.011	379.979
121.482	377.978
121.952	363.311
122.423	367.311
122.893	372.643
123.364	381.976
123.834	373.976
124.305	385.309
124.775	383.975
125.246	393.974
125.715	403.974
126.186	375.973
126.655	379.973
127.126	377.306
127.596	389.972
128.067	387.305
128.536	371.971
129.005	388.637
129.476	375.303
129.945	391.969
130.416	385.969
130.885	378.635
131.354	393.301
131.825	392.634
132.294	391.3
132.763	413.966
133.234	407.966
133.703	410.632
134.172	394.631
134.641	393.964
135.111	393.963
135.58	397.296
136.049	410.629
136.518	403.295
136.987	424.628
137.456	413.294
137.926	409.294
138.395	414.627
138.863	415.293
139.332	422.625
139.801	433.958
140.269	443.291
140.738	439.957
141.207	440.623
141.675	449.956
142.144	459.956
142.612	474.622
143.081	486.621
143.549	516.621
144.017	523.954
144.486	557.953
144.954	559.953
145.423	617.285
145.891	647.952
146.359	683.284
146.827	767.951
147.296	864.617
147.764	999.95
148.232	1193.95
148.699	1493.28
149.167	1969.95
149.635	2562.61
150.103	3219.95
150.571	3709.28
151.037	3808.61
151.505	3499.95
151.973	2928.61
152.441	2225.94
152.907	1737.94
153.375	1389.94
153.843	1165.94
154.311	1068.61
154.777	1022.61
155.245	1027.94
155.713	1011.94
156.179	1050.61
156.647	1040.61
157.113	1057.27
157.58	1039.27
158.048	963.272
158.514	859.271
158.981	818.604
159.447	743.27
159.915	667.936
160.381	637.936
160.848	603.935
161.314	549.935
161.781	525.934
162.247	507.267
162.715	499.266
163.18	469.266
163.648	479.932
164.113	474.598
164.579	435.931
165.046	444.597
165.512	437.263
165.977	420.596
166.444	428.596
166.91	425.928
167.376	421.928
167.843	418.594
168.308	418.594
168.773	397.26
169.24	411.926
169.706	387.259
170.171	405.925
170.636	393.258
171.103	393.924
171.568	390.59
172.034	399.256
172.499	428.589
172.964	471.922
173.429	497.921
173.896	478.587
174.361	466.587
174.826	400.586
175.291	384.586
175.756	393.919
176.221	383.918
176.686	377.251
177.151	378.584
177.616	390.583
178.081	377.249
178.546	379.249
179.011	388.582
179.475	381.915
179.94	381.914
180.405	372.58
180.87	383.913
181.334	377.913
181.799	382.579
182.264	384.578
182.728	379.244
183.191	381.244
183.656	377.91
184.12	377.243
184.585	374.576
185.049	390.575
185.514	396.575
185.977	379.241
186.441	392.574
186.906	375.906
187.37	381.239
187.833	371.905
188.297	371.238
188.761	377.904
189.224	373.904
189.688	369.903
190.152	389.903
190.615	385.902
191.079	386.568
191.543	369.901
192.006	378.567
192.47	387.9
192.934	381.9
193.396	365.233
193.86	383.232
194.323	402.565
194.787	394.564
195.249	387.897
195.713	382.563
196.175	375.896
196.639	388.562
197.101	372.562
197.565	390.561
198.027	377.894
198.489	383.227
198.953	369.226
199.415	375.892
199.879	373.892
200.341	388.558
200.803	378.558
201.266	381.224
201.728	385.223
202.19	379.889
202.654	387.889
203.116	398.555
203.577	381.221
204.041	393.221
204.503	363.22
204.964	391.886
205.426	378.552
205.888	391.219
206.351	383.218
206.813	397.218
207.275	385.217
207.736	375.883
208.198	391.216
208.659	394.549
209.122	391.882
209.584	377.881
210.045	373.881
210.507	385.88
210.968	391.213
211.43	370.546
211.891	386.545
212.353	398.545
212.814	388.544
213.275	383.21
213.736	393.21
214.198	373.209
214.659	389.209
215.12	387.208
215.581	393.874
216.043	405.874
216.504	394.54
216.963	398.54
217.424	400.539
217.885	389.205
218.346	399.205
218.807	379.871
219.268	384.537
219.729	413.87
220.189	397.203
220.65	403.869
221.11	389.202
221.571	395.868
222.031	381.867
222.491	398.533
222.952	395.2
223.413	403.199
223.872	405.865
224.333	403.865
224.793	392.531
225.252	392.53
225.713	398.53
226.172	407.196
226.632	386.529
227.093	395.195
227.552	405.194
228.012	392.527
228.471	398.527
228.932	401.86
229.391	399.192
229.851	397.859
230.31	412.525
230.77	409.191
231.229	403.857
231.689	396.523
232.148	403.189
232.608	403.189
233.067	397.855
233.525	415.188
233.985	405.187
234.444	408.52
234.904	398.52
235.362	413.186
235.821	415.185
236.281	411.851
236.739	405.184
237.198	418.517
237.656	408.516
238.116	417.183
238.574	414.515
239.033	405.848
239.491	419.848
239.951	417.181
240.409	417.847
240.867	429.18
241.325	424.512
241.783	419.178
242.243	424.511
242.701	425.844
243.159	437.177
243.617	440.51
244.075	460.509
244.533	443.175
244.991	455.175
245.449	455.841
245.907	459.174
246.365	460.507
246.823	470.506
247.281	491.172
247.738	487.172
248.196	517.171
248.654	537.171
249.112	549.837
249.569	564.503
250.027	593.836
250.485	622.502
250.942	681.168
251.4	681.168
251.856	755.834
252.313	840.5
252.771	885.833
253.228	1051.83
253.686	1139.83
254.142	1187.83
254.599	1143.83
255.056	1077.16
255.514	968.496
255.971	896.496
256.427	845.162
256.884	810.495
257.341	769.828
257.797	787.16
258.254	768.493
258.712	795.159
259.167	813.159
259.624	847.825
260.081	858.491
260.537	851.157
260.994	845.824
261.449	830.49
261.906	779.823
262.362	731.822
262.819	714.488
263.274	677.154
263.731	657.82
264.186	611.82
264.643	587.819
265.099	570.486
265.555	533.818
266.01	523.151
266.467	518.484
266.922	501.15
267.378	511.15
267.834	491.816
268.289	487.149
268.746	489.148
269.201	485.148
269.656	477.814
270.112	454.48
270.567	454.479
271.022	465.146
271.477	455.812
271.934	462.478
272.389	438.477
272.843	437.81
273.298	446.476
273.754	417.142
274.209	443.142
274.664	443.808
275.119	439.141
275.573	439.14
276.028	424.473
276.484	422.473
276.939	433.139
277.393	431.138
277.848	413.138
278.302	439.137
278.757	425.137
279.211	437.803
279.666	416.469
280.12	419.135
280.575	428.468
281.029	415.134
281.483	427.134
281.938	422.467
282.392	421.133
282.846	419.799
283.301	416.465
283.755	403.798
284.207	421.131
284.662	423.797
285.116	418.463
285.57	435.796
286.024	431.129
286.478	415.795
286.932	423.128
287.384	425.794
287.838	434.46
288.292	423.793
288.746	423.792
289.199	397.125
289.653	423.124
290.106	413.124
290.559	402.457
291.013	432.456
291.466	411.122
291.919	413.789
292.372	413.121
292.826	429.121
293.278	406.454
293.732	423.12
294.185	414.453
294.638	412.452
295.091	403.785
295.543	432.451
295.997	421.117
296.449	433.783
296.902	411.783
297.354	435.116
297.807	434.449
298.259	417.781
298.713	416.448
299.164	415.78
299.616	412.446
300.07	412.446
300.521	433.779
300.974	431.112
301.426	437.778
301.878	415.111
302.331	438.443
302.783	422.443
303.234	418.442
303.687	433.775
304.139	425.108
304.59	429.108
305.042	427.774
305.495	417.106
305.946	417.773
306.398	443.105
306.849	433.105
307.302	433.771
307.753	425.104
308.205	425.103
308.656	436.436
309.107	433.769
309.558	435.768
310.01	433.768
310.461	420.434
310.912	437.767
311.364	432.433
311.816	434.433
312.267	437.765
312.718	429.765
313.169	435.098
313.62	439.097
314.071	433.097
314.522	460.43
314.973	435.762
315.422	447.095
315.873	440.428
316.324	422.427
316.775	447.094
317.225	442.426
317.676	441.759
318.127	438.425
318.577	440.425
319.027	453.758
319.477	449.091
319.928	437.757
320.379	440.423
320.829	446.422
321.278	435.755
321.729	456.421
322.179	441.754
322.63	443.754
323.079	460.42
323.529	438.419
323.98	459.752
324.428	455.085
324.879	455.084
325.329	437.75
325.778	450.417
326.228	447.749
326.677	449.749
327.127	435.748
327.576	443.081
328.026	451.747
328.476	456.414
328.925	457.746
329.375	467.079
329.824	446.412
330.274	457.078
330.722	450.411
331.171	445.077
331.621	441.077
332.069	447.076
332.519	453.076
332.967	450.408
333.417	469.741
333.866	459.074
334.314	459.074
334.764	474.406
335.212	460.406
335.66	459.739
336.11	451.072
336.558	472.404
337.006	456.404
337.454	478.403
337.904	481.736
338.352	473.736
338.8	467.068
339.248	477.068
339.696	456.401
340.146	471.734
340.594	474.4
341.042	481.066
341.49	472.399
341.937	476.398
342.385	479.064
342.833	488.397
343.281	485.73
343.729	492.396
344.177	494.396
344.624	475.728
345.073	495.061
345.521	507.061
345.967	501.06
346.415	487.726
346.863	503.059
347.31	502.392
347.758	519.058
348.205	521.724
348.653	530.39
349.1	523.057
349.548	531.056
349.995	531.056
350.443	535.722
350.888	545.055
351.336	528.387
351.783	531.72
352.23	555.72
352.678	571.719
353.123	585.719
353.571	581.051
354.018	585.718
354.465	574.384
354.911	585.05
355.358	603.049
355.805	599.716
356.251	603.715
356.698	618.381
357.145	635.047
357.59	665.047
358.037	672.38
358.484	681.712
358.929	700.379
359.376	721.711
359.822	739.711
360.269	754.377
360.714	783.043
361.161	797.709
361.606	837.042
362.053	859.042
362.498	909.041
362.945	961.041
363.39	981.04
363.836	1058.37
364.282	1087.71
364.727	1151.71
365.173	1209.7
365.618	1311.7
366.065	1375.04
366.51	1498.37
366.955	1613.04
367.4	1755.04
367.846	1867.04
368.291	2005.03
368.736	2205.7
369.182	2335.7
369.627	2523.03
370.072	2685.03
370.517	2851.03
370.963	2973.7
371.408	3128.36
371.852	3215.03
372.297	3243.7
372.742	3217.03
373.186	3135.7
373.631	3057.03
374.077	2922.36
374.522	2824.36
374.966	2642.36
375.411	2451.69
375.855	2319.03
376.299	2153.69
376.744	2029.69
377.188	1930.36
377.633	1835.02
378.077	1719.69
378.521	1635.69
378.966	1598.36
379.41	1506.35
379.854	1422.35
380.298	1361.02
380.741	1301.02
381.185	1229.69
381.629	1205.02
382.074	1173.02
382.518	1125.02
382.962	1084.35
383.404	1039.68
383.848	1039.68
384.292	993.683
384.736	974.349
385.18	973.015
385.623	958.348
386.067	936.347
386.51	902.347
386.953	896.346
387.397	909.679
387.84	876.345
388.283	863.011
388.726	847.677
389.17	857.677
389.612	833.01
390.056	812.343
390.498	795.009
390.942	795.008
391.385	795.008
391.828	783.674
392.271	800.34
392.713	756.339
393.157	765.006
393.599	785.672
394.042	761.005
394.484	751.004
394.927	752.337
395.369	725.67
395.811	729.669
396.254	723.002
396.696	710.335
397.14	735.001
397.581	687
398.023	685.667
398.466	681.666
398.908	688.999
399.35	646.332
399.791	650.331
400.234	674.331
400.676	660.33
401.118	648.33
401.559	639.663
402.002	608.995
402.444	631.661
402.885	640.994
403.326	599.66
403.768	604.327
404.211	603.659
404.652	591.659
405.093	596.992
405.535	596.991
405.976	583.657
406.417	574.324
406.859	584.323
407.3	570.323
407.741	568.322
408.182	575.655
408.623	555.654
409.064	564.32
409.506	552.987
409.947	545.653
410.388	552.986
410.829	536.318
411.27	554.318
411.711	543.651
412.152	540.984
412.592	531.65
413.032	538.982
413.473	522.982
413.914	518.981
414.354	531.648
414.795	522.314
415.235	517.647
415.675	516.979
416.116	527.646
416.557	524.312
416.996	530.978
417.437	524.977
417.877	527.643
418.318	520.31
418.757	530.309
419.197	521.642
419.638	520.975
420.077	500.974
420.517	532.307
420.956	514.307
421.397	531.639
421.837	513.639
422.276	497.638
422.716	514.971
423.155	512.971
423.596	509.637
424.034	520.97
424.475	522.969
424.913	508.302
425.354	530.301
425.792	498.301
426.231	524.967
426.671	508.967
427.11	511.633
427.55	487.632
427.988	522.298
428.427	495.631
428.867	490.297
429.306	513.63
429.744	496.296
430.184	512.296
430.622	492.962
431.061	492.961
431.501	496.294
431.939	494.294
432.377	498.293
432.816	497.626
433.254	489.625
433.694	504.958
434.132	497.624
434.57	493.624
435.008	496.957
435.446	496.29
435.885	489.622
436.323	499.622
436.761	493.621
437.2	514.954
437.638	495.62
438.076	504.286
438.514	495.619
438.952	493.619
439.39	488.285
439.828	486.951
440.266	497.617
440.704	487.617
441.142	488.283
441.578	484.282
442.016	505.615
442.454	484.948
442.891	504.281
443.329	500.947
443.767	492.946
444.205	477.613
444.642	483.612
445.078	487.612
445.516	497.611
445.954	480.944
446.391	478.943
446.829	487.61
447.265	489.609
447.702	482.275
448.14	480.941
448.576	496.941
449.013	483.607
449.45	498.94
449.886	471.606
450.324	490.272
450.761	486.938
451.197	492.938
451.634	487.604
452.07	491.603
452.507	476.936
452.944	473.602
453.38	482.268
453.817	490.935
454.253	470.934
454.69	468.267
455.125	490.266
455.562	506.266
455.998	488.932
456.433	481.598
456.87	470.264
457.306	483.597
457.743	480.263
458.178	487.596
458.613	487.596
459.05	483.373
459.486	482.484
459.921	487.594
460.358	497.371
460.793	491.815
461.228	486.926
461.665	505.592
462.1	508.258
462.535	484.258
462.97	510.257
463.407	503.59
463.842	516.923
464.277	520.256
464.712	512.922
465.147	510.921
465.582	505.587
466.019	501.587
466.454	504.92
466.889	516.919
467.324	516.919
467.759	517.585
468.193	532.918
468.628	530.25
469.063	529.583
469.498	530.916
469.933	548.249
470.367	530.915
470.802	537.581
471.237	556.914
471.671	555.58
472.106	582.246
472.541	574.246
472.974	579.579
473.408	588.911
473.843	617.578
474.277	619.577
474.712	652.243
475.146	656.909
475.581	676.242
476.014	708.242
476.448	720.908
476.883	778.907
477.317	806.907
477.75	852.906
478.184	864.239
478.618	954.239
479.051	1030.9
479.486	1115.57
479.92	1233.57
480.352	1346.24
480.787	1422.24
481.221	1601.57
481.653	1692.23
482.087	1812.9
482.52	1885.57
482.954	1931.57
483.387	1916.23
483.821	1863.57
484.255	1790.23
484.687	1675.56
485.121	1534.9
485.553	1422.23
485.986	1285.56
486.42	1195.56
486.852	1102.23
487.286	1020.23
487.718	953.561
488.151	895.561
488.584	876.893
489.017	818.893
489.45	784.226
489.882	727.559
490.315	715.558
490.747	696.224
491.18	658.89
491.612	650.223
492.044	625.556
492.478	624.222
492.91	614.888
493.342	609.555
493.774	600.887
494.206	587.553
494.638	601.553
495.071	573.552
495.503	565.552
495.935	552.218
496.367	561.551
496.799	535.55
497.23	552.883
497.662	543.549
498.094	537.549
498.526	532.215
498.957	538.881
499.389	518.881
499.821	500.88
500.252	513.546
500.684	513.546
501.115	515.545
501.547	523.545
501.979	512.211
502.41	502.21
502.841	504.877
503.273	503.543
503.704	506.209
504.134	490.208
504.566	504.208
504.997	495.541
505.428	500.873
505.86	499.54
506.29	496.872
506.721	498.872
507.152	496.205
507.583	504.204
508.013	474.204
508.444	494.203
508.875	488.869
509.305	484.869
509.736	491.535
510.167	482.868
510.597	503.534
511.028	501.533
511.459	476.2
511.888	488.199
512.319	496.199
512.749	484.198
513.18	470.197
513.609	492.197
514.04	479.53
514.469	487.529
514.9	476.862
515.329	476.862
515.76	460.194
516.189	481.527
516.62	492.155
517.049	486.105
517.479	479.558
517.909	471.62
518.338	480.625
518.768	472.418
519.198	473.627
519.627	461.227
520.056	474.659
520.487	474.637
520.916	464.676
521.345	472.835
521.774	473.345
522.204	460.833
522.633	465.497
523.062	464.885
523.491	477.23
523.92	471.479
524.35	472.274
524.779	467.012
525.208	467.646
525.636	463.591
526.065	467.188
526.494	468.972
526.923	478.982
527.351	459.058
527.78	472.647
528.208	467.164
528.637	464.296
529.066	465.753
529.494	460.206
529.923	466.12
530.351	480.531
530.78	469.997
531.208	465.588
531.637	464.449
532.065	468.491
532.493	469.432
532.922	460.59
533.349	465.035
533.777	464.675
534.205	470.211
534.633	469.112
535.062	466.371
535.488	461.897
535.917	464.196
536.345	460.516
536.773	475.714
537.2	473.061
537.628	475.667
538.056	467.908
538.482	469.337
538.91	466.073
539.338	468.041
539.765	470.751
540.193	464.53
540.621	464.992
541.047	463.638
541.475	455.914
541.902	460.731
542.329	462.601
542.756	470.283
543.184	466.348
543.61	465.199
544.038	466.035
544.464	473.812
544.892	471.261
545.318	469.414
545.746	469.928
546.172	460.916
546.598	456.859
547.026	465.777
547.452	458.23
547.878	461.347
548.305	461.264
548.731	464.716
549.157	471.6
549.585	466.193
550.011	465.208
550.437	464.586
550.863	459.467
551.29	462.516
551.716	465.032
552.142	463.316
552.567	459.759
552.993	467.494
553.42	467.872
553.846	476.517
554.272	464.106
554.698	467.918
555.123	465.316
555.549	453.191
555.975	448.825
556.4	451.661
556.826	463.894
557.252	464.795
557.677	460.789
558.103	455.434
558.528	471.509
558.954	474.901
559.379	470.476
559.804	463.43
560.23	463.431
560.655	456.504
560.76	453.995
561.197	465.98
561.632	455.299
562.069	469.284
562.504	473.935
562.939	465.254
563.376	452.572
563.811	471.891
564.247	458.542
564.682	458.527
565.117	481.846
565.554	449.831
565.989	447.816
566.424	483.801
566.86	460.453
567.295	459.105
567.73	465.756
568.165	470.408
568.601	452.393
569.036	455.712
569.471	457.697
569.906	457.682
570.34	461
570.777	450.985
571.211	466.304
571.646	469.622
572.081	450.274
572.515	458.926
572.95	466.911
573.384	461.562
573.819	465.548
574.255	450.866
574.689	465.518
575.124	458.836
575.558	450.155
575.993	459.473
576.427	457.458
576.862	468.776
577.296	456.761
577.73	450.08
578.165	465.398
578.598	460.717
579.032	464.035
579.466	476.02
579.9	454.672
580.334	457.99
580.769	456.642
581.203	457.961
581.637	459.279
582.069	457.931
582.504	454.582
582.938	458.568
583.372	449.886
583.806	459.871
584.238	458.523
584.672	459.841
585.106	459.826
585.54	449.811
585.972	453.796
586.406	465.115
586.84	459.767
587.272	455.752
587.706	465.07
588.14	471.722
588.572	451.707
589.006	454.359
589.438	443.677
589.872	446.329
590.305	468.314
590.738	473.632
591.171	450.951
591.603	455.602
592.037	456.921
592.469	442.239
592.902	460.891
593.334	447.543
593.768	448.861
594.2	468.846
594.632	452.831
595.065	463.483
595.497	459.468
595.93	444.12
596.362	448.772
596.794	445.423
597.227	446.075
597.659	449.394
598.091	458.712
598.524	459.364
598.956	460.016
599.387	448.667
599.82	461.319
600.252	446.637
600.684	446.622
601.115	437.274
601.547	465.259
601.98	471.244
602.411	453.229
602.843	451.881
603.274	457.866
603.706	452.518
604.137	435.836
604.57	443.822
605.001	453.14
605.433	445.792
605.864	457.11
606.295	449.095
606.727	435.747
607.158	455.732
607.589	442.384
608.02	455.702
608.451	436.354
608.882	443.006
609.314	467.657
609.745	452.976
610.176	438.294
610.607	446.946
611.038	442.264
611.469	442.916
611.9	432.901
612.329	433.553
612.76	443.538
613.191	445.523
613.622	464.175
614.053	448.827
614.484	456.812
614.913	438.797
615.344	448.782
615.775	447.434
616.205	452.752
616.635	446.07
617.065	448.056
617.496	440.707
617.925	442.692
618.356	455.344
618.786	431.996
619.216	445.314
619.646	439.299
620.077	438.618
620.506	446.603
620.936	441.921
621.367	434.573
621.796	439.891
622.226	451.876
622.655	451.195
623.085	440.513
623.514	442.498
623.945	443.817
624.374	433.135
624.804	446.454
625.233	448.439
625.663	447.757
626.092	447.076
626.52	455.061
626.95	437.712
627.379	429.031
627.809	439.016
628.238	437.668
628.666	442.319
629.096	452.304
629.525	447.623
629.954	454.941
630.383	442.26
630.812	458.245
631.24	436.897
631.669	456.882
632.099	448.867
632.527	442.185
632.956	436.837
633.384	452.822
633.812	452.807
634.242	448.125
634.67	446.777
635.099	445.429
635.527	451.414
635.955	465.399
636.383	435.384
636.811	448.703
637.239	444.688
637.669	452.006
638.097	454.658
638.525	445.31
638.953	446.628
639.381	435.28
639.809	450.598
640.237	445.25
640.665	441.902
641.093	446.553
641.519	422.538
641.947	440.523
642.375	449.175
642.803	452.494
643.231	438.479
643.659	438.464
644.086	449.782
644.514	455.767
644.94	435.086
645.368	461.737
645.796	455.056
646.223	461.041
646.651	448.359
647.077	448.344
647.505	456.996
647.932	448.315
648.36	465.633
648.786	448.951
649.213	454.27
649.641	444.922
650.067	452.907
650.494	460.225
650.922	458.877
651.347	461.529
651.775	448.18
652.201	462.832
652.628	456.817
653.055	450.136
653.481	452.121
653.908	468.106
654.334	441.424
654.761	470.743
655.187	444.061
655.614	462.713
656.04	448.031
656.467	448.683
656.892	441.335
657.318	456.653
657.745	460.638
658.17	445.29
658.597	458.608
659.023	456.593
659.448	445.912
659.875	455.897
660.301	443.215
660.726	437.2
661.153	445.185
661.578	442.504
662.004	449.822
662.429	440.474
662.856	460.459
663.281	449.111
663.706	442.429
664.131	450.414
664.558	449.733
664.983	442.385
665.408	445.703
665.833	444.355
666.258	435.006
666.684	440.992
667.109	444.31
667.534	437.628
667.96	438.28
668.385	454.265
668.81	453.584
669.235	435.569
669.66	433.554
670.085	448.872
670.51	448.191
670.934	460.176
671.359	443.494
671.784	448.146
672.209	439.464
672.634	452.116
673.057	446.101
673.482	440.086
673.906	443.405
674.331	444.723
674.755	432.708
675.18	424.026
675.605	450.678
676.028	447.997
676.452	440.648
676.877	435.967
677.301	435.952
677.726	439.937
678.149	440.589
678.573	454.574
678.998	440.559
679.421	464.544
679.845	447.862
680.269	430.514
680.692	433.832
681.116	430.484
681.541	447.803
681.964	429.121
682.388	442.439
682.812	459.091
683.235	436.41
683.659	431.728
684.081	437.713
684.506	463.698
684.928	441.017
685.352	442.335
685.775	441.653
686.199	422.972
686.621	446.957
687.045	440.275
687.468	427.594
687.892	436.912
688.314	431.564
688.737	440.882
689.16	440.201
689.583	442.853
690.005	434.838
690.429	429.489
690.851	451.474
691.274	455.459
691.697	428.778
692.12	438.096
692.542	437.415
692.965	427.4
693.388	436.718
693.81	412.037
694.232	429.355
694.654	430.673
695.077	435.325
695.5	449.31
695.922	435.962
696.344	425.28
696.766	443.932
697.188	431.917
697.609	441.236
698.031	425.221
698.455	431.206
698.877	444.524
699.298	449.176
699.72	425.161
700.142	441.146
700.564	439.131
700.986	443.116
701.407	423.768
701.829	430.42
702.251	435.072
702.671	429.723
703.093	443.042
703.514	423.027
703.936	441.679
704.358	422.997
704.779	422.982
705.201	443.634
705.622	431.619
706.042	442.937
706.464	444.256
706.885	433.574
707.307	422.893
707.728	438.878
708.148	443.529
708.569	444.181
708.991	446.166
709.41	436.151
709.832	435.47
710.253	436.121
710.674	436.773
711.094	432.092
711.515	431.41
711.935	445.395
712.356	428.047
712.777	426.032
713.197	422.684
713.618	428.002
714.038	455.32
714.458	437.972
714.878	437.957
715.299	452.609
715.719	435.927
716.14	443.913
716.559	441.231
716.98	439.883
717.399	424.534
717.82	440.52
718.24	446.505
718.659	426.49
719.08	447.141
719.499	441.127
719.92	437.112
720.339	443.763
720.758	431.748
721.179	433.734
721.598	435.052
722.017	443.704
722.437	441.689
722.857	433.674
723.276	435.659
723.695	430.977
724.114	438.962
724.535	436.948
724.954	430.933
725.373	432.251
725.792	437.569
726.211	448.221
726.63	436.206
727.049	439.525
727.469	433.51
727.888	418.828
728.307	440.813
728.726	437.465
729.144	449.45
729.563	441.435
729.982	444.754
730.401	420.072
730.819	446.724
731.238	446.042
731.657	441.361
732.075	439.346
732.494	427.997
732.913	427.316
733.33	431.968
733.748	437.286
734.167	456.604
734.585	437.256
735.004	455.241
735.422	437.893
735.841	449.878
736.258	449.196
736.676	433.181
737.094	437.833
737.513	423.152
737.93	453.137
738.348	439.788
738.766	437.107
739.185	423.092
739.601	441.744
740.02	427.062
740.438	438.381
740.855	440.366
741.273	447.684
741.689	453.669
742.107	431.654
742.526	442.306
742.942	434.291
743.36	442.943
743.777	453.595
744.195	438.913
744.611	434.898
745.029	442.883
745.446	438.868
745.864	442.187
746.28	444.838
746.698	448.157
747.114	441.475
747.532	438.127
747.949	440.779
748.365	442.097
748.783	443.415
749.199	450.067
749.615	436.052
750.033	435.371
750.449	460.689
750.865	443.341
751.283	445.993
751.699	441.978
752.115	440.629
752.533	437.281
752.949	448.6
753.365	446.585
753.781	441.236
754.197	438.555
754.614	430.54
755.03	433.192
755.446	437.843
755.862	436.495
756.278	431.147
756.694	430.465
757.11	422.45
757.526	429.769
757.942	432.421
758.357	442.406
758.773	445.057
759.19	450.376
759.606	444.361
760.022	448.346
760.436	442.998
760.852	441.649
761.267	452.968
761.683	436.286
762.099	429.605
762.514	442.923
762.93	439.575
763.345	430.893
763.761	431.545
764.176	444.863
764.59	445.515
765.006	436.167
765.421	448.152
765.836	434.804
766.252	442.789
766.666	428.774
767.081	446.092
767.496	428.744
767.912	443.396
768.326	432.048
768.741	436.033
769.156	431.351
769.57	451.336
769.985	430.655
770.4	428.64
770.814	441.291
771.229	447.943
771.643	442.595
772.058	439.247
772.473	447.232
772.886	429.884
773.301	445.202
773.715	441.854
774.13	451.172
774.543	447.157
774.958	437.142
775.372	451.127
775.786	455.779
776.2	449.764
776.613	447.083
777.028	458.401
777.441	436.386
777.856	448.371
778.27	440.356
778.683	445.675
779.097	440.993
779.511	448.978
779.924	441.63
780.337	436.948
780.752	445.6
781.165	447.585
781.578	452.237
781.991	458.222
782.406	436.207
782.819	441.525
783.232	443.51
783.645	447.496
784.058	468.814
784.472	433.466
784.885	455.451
785.298	447.436
785.711	453.421
786.124	468.739
786.537	467.391
786.95	472.043
787.362	457.361
787.775	458.013
788.188	444.665
788.601	437.983
789.013	457.968
789.426	453.953
789.839	467.938
790.252	466.59
790.664	468.575
791.077	457.894
791.489	455.879
791.902	472.531
792.315	469.182
792.726	481.834
793.138	461.152
793.551	451.138
793.963	475.123
794.376	469.774
794.787	471.759
795.199	486.411
795.611	479.063
796.024	490.381
796.435	480.366
796.847	500.351
797.259	497.003
797.671	497.655
798.082	498.307
798.495	494.292
798.905	508.277
799.318	512.929
799.73	525.58
800.14	523.565
800.552	512.217
800.963	541.536
801.375	522.854
801.787	546.839
802.198	562.158
802.61	550.809
803.021	557.461
803.432	562.113
803.843	580.765
804.253	596.75
804.665	619.401
805.076	630.053
805.488	642.038
805.898	660.69
806.309	690.675
806.72	725.327
807.131	765.978
807.542	794.63
807.953	846.615
808.363	897.267
808.773	993.252
809.185	1076.57
809.595	1217.22
810.005	1389.87
810.415	1615.19
810.827	1941.18
811.237	2446.5
811.647	3201.81
812.057	4553.13
812.467	6718.45
812.879	9837.1
813.289	13170.4
813.699	15221.1
814.109	15459.7
814.519	13246.4
814.929	10058.4
815.339	6696.35
815.749	4409
816.158	3101.65
816.568	2328.3
816.978	1860.95
817.388	1516.94
817.798	1284.92
818.207	1146.24
818.617	1030.23
819.027	939.546
819.437	870.864
819.846	808.183
820.256	765.501
820.666	730.153
821.074	709.471
821.483	691.456
821.893	670.775
822.302	654.093
822.712	636.078
823.12	615.397
823.53	614.715
823.939	624.033
824.348	604.685
824.756	622.004
825.166	606.655
825.575	617.974
825.984	601.292
826.392	605.277
826.802	601.262
827.211	605.914
827.619	615.232
828.028	604.551
828.436	621.869
828.845	629.854
829.253	632.506
829.662	647.825
830.071	672.476
830.479	683.128
830.888	729.78
831.296	770.432
831.705	801.75
832.112	892.402
832.52	939.72
832.929	1019.71
833.336	1166.36
833.745	1327.01
834.153	1588.33
834.56	1919.65
834.969	2426.3
835.377	2933.62
835.785	3531.6
836.193	3997.59
836.6	4185.57
837.008	4013.56
837.416	3640.87
837.824	3064.19
838.231	2444.18
838.638	2035.5
839.047	1654.15
839.454	1354.8
839.861	1175.45
840.268	1030.1
840.676	930.755
841.083	844.74
841.491	780.059
841.898	712.71
842.305	688.695
842.712	676.68
843.119	622.666
843.526	616.651
843.933	594.636
844.34	582.621
844.747	547.273
845.154	536.591
845.561	525.909
845.968	540.561
846.375	534.546
846.782	529.198
847.188	499.85
847.595	499.168
848.002	504.487
848.409	494.472
848.814	493.123
849.221	503.108
849.628	474.427
850.034	483.745
850.441	469.73
850.846	469.715
851.253	481.034
851.659	461.019
852.066	483.671
852.471	461.656
852.877	474.307
853.284	465.626
853.69	470.278
854.095	468.929
854.502	454.248
854.908	460.9
855.313	448.885
855.72	460.203
856.125	454.855
856.531	465.507
856.937	471.492
857.342	451.477
857.748	450.795
858.153	453.447
858.559	463.432
858.964	452.084
859.37	450.735
859.775	463.387
860.181	461.372
860.586	458.691
860.99	446.676
861.397	451.328
861.801	446.646
862.207	458.631
862.612	470.616
863.016	458.601
863.422	464.586
863.827	481.238
864.231	465.223
864.637	454.541
865.042	477.193
865.446	471.178
865.851	490.497
866.256	481.815
866.661	477.134
867.065	487.119
867.469	485.77
867.874	497.755
868.279	504.407
868.684	494.392
869.088	490.377
869.492	501.029
869.896	515.681
870.301	506.333
870.705	516.318
871.109	519.636
871.513	518.288
871.917	520.94
872.321	524.258
872.725	525.576
873.129	552.228
873.533	558.88
873.937	574.198
874.341	592.183
874.745	582.835
875.149	586.154
875.553	612.805
875.957	654.124
876.361	625.442
876.763	662.76
877.167	690.079
877.571	700.731
877.975	736.716
878.379	759.368
878.781	786.019
879.185	827.338
879.588	879.323
879.992	899.974
880.394	982.626
880.798	1034.61
881.201	1110.6
881.604	1181.91
882.007	1288.57
882.411	1411.22
882.813	1564.54
883.216	1748.52
883.62	1954.51
884.022	2219.83
884.425	2629.81
884.827	3064.46
885.231	3725.11
885.633	4600.43
886.036	5868.42
886.438	7565.74
886.841	9915.05
887.243	13256.4
887.647	17075.7
888.049	20441.7
888.452	22531.7
888.854	22533
889.255	20442.3
889.659	17206.3
890.06	13472.3
890.462	10325.6
890.865	7842.9
891.267	6161.56
891.668	4992.88
892.071	4081.53
892.473	3439.51
892.875	2938.16
893.276	2602.82
893.679	2301.47
894.081	2029.45
894.482	1876.77
894.884	1705.42
895.285	1556.07
895.688	1420.06
896.09	1338.04
896.491	1300.7
896.892	1218.68
897.294	1164.67
897.695	1107.32
898.096	1034.64
898.498	1004.62
898.899	977.94
899.3	937.925
899.702	908.577
900.103	889.895
900.504	860.547
900.905	835.199
901.306	820.517
901.707	786.502
902.109	786.487
902.51	754.472
902.911	750.457
903.312	710.443
903.711	719.094
904.112	688.413
904.513	679.064
904.914	671.716
905.315	672.152
905.715	647.359
906.116	647.452
906.517	638.56
906.918	655.912
907.317	630.852
907.718	641.838
908.119	608.896
908.518	619.384
908.919	598.9
909.32	599.904
909.719	580.221
910.12	590.787
910.52	589.011
910.92	565.107
911.32	591.775
911.719	584.425
912.12	576.891
912.519	559.753
912.92	562.796
913.319	550.751
913.719	558.739
914.119	547.672
914.519	548.768
914.918	538.631
915.318	549.942
915.717	554.365
916.116	545.877
916.517	548.425
916.916	532.52
917.316	549.251
917.715	550.6
918.114	537.396
918.514	533.772
918.913	536.176
919.312	528.349
919.711	537.648
920.111	537.724
920.51	524.828
920.908	518.57
921.307	532.515
921.706	534.777
922.106	526.059
922.505	526.265
922.903	528.433
923.302	527.83
923.7	526.571
924.099	516.948
924.497	521.729
924.896	520.018
925.295	511.519
925.693	506.963
926.092	497.861
926.49	498.827
926.888	512.017
927.287	514.804
927.685	499.006
928.084	502.079
928.482	504.525
928.88	497.426
929.279	495.364
929.677	497.704
930.075	496.6
930.473	487.119
930.87	494.583
931.268	487.309
931.667	484.78
932.065	489.625
932.463	470.856
932.86	479.186
933.258	477.185
933.656	470.293
934.054	471.546
934.451	471.089
934.849	475.486
935.247	470.884
935.643	468.094
936.041	466.341
936.439	471.888
936.836	467.399
937.233	467.472
937.63	458.53
938.028	454.305
938.426	461.744
938.822	470.847
939.22	454.161
939.616	453.782
940.014	462.24
940.41	462.267
940.808	462.885
941.204	464.837
941.601	453.368
941.998	455.221
942.394	451.31
942.792	449.825
943.188	441.398
943.584	453.858
943.982	454.449
944.378	460.895
944.397	461.308
944.804	451.291
945.211	451.942
945.618	451.925
946.024	448.576
946.431	437.226
946.838	457.876
947.245	441.86
947.652	443.177
948.058	452.494
948.465	449.811
948.872	443.128
949.278	439.112
949.685	448.429
950.092	443.079
950.498	445.063
950.905	444.38
951.31	439.697
951.717	431.014
952.123	433.664
952.53	443.648
952.936	430.965
953.341	432.948
953.747	430.265
954.154	430.916
954.56	436.899
954.965	445.55
955.372	449.533
955.778	442.85
956.184	448.167
956.589	439.484
956.995	422.801
957.402	430.785
957.806	450.769
958.213	426.086
958.617	426.736
959.023	438.053
959.43	426.703
959.834	420.02
960.24	426.004
960.645	433.321
961.051	437.971
961.456	443.288
961.862	436.605
962.266	428.589
962.672	425.24
963.077	433.223
963.483	435.207
963.887	424.524
964.292	440.508
964.698	433.158
965.102	425.142
[truncated: 600 more rows]

## Sheet: Figure 4a
Temperature	Output power at 1064 nm	Output power at 1176 nm
(K)	(mW)	(mW)
338	0	354.4
333	0	334.2
328	0	304
323	0	268.2
318	0	253.6
313	0	218.2
308	0	167.4
303	0	158.4
300	0	131.8
298	0	123.8
296	6	85.6
294	19	79.6
293	51.6	44.4
291	70.8	22.8
289	109.6	12.6
288	120.2	0
286	142.2	0
283	168	0
281	181.2	0
278	212.6	0
275	223.8	0

## Sheet: Figure 4b
Wavelength (nm)	spectrum 1 （arb. units）	Wavelength (nm)	spectrum 2 （arb. units）	Wavelength (nm)	spectrum 3 （arb. units）
1049.97	0.01103	1049.97	0.06212	1049.97	0.01596
1050.02	0.01411	1050.03	0.05066	1050.02	0.01487
1050.07	0.02128	1050.08	0.07436	1050.08	0.01432
1050.13	0.00688	1050.13	0.05505	1050.13	0.0103
1050.18	0.01209	1050.19	0.07843	1050.18	0.01235
1050.24	0.01431	1050.24	0.08144	1050.24	0.01717
1050.29	0.01235	1050.3	0.09361	1050.29	0.01363
1050.34	0.01461	1050.35	0.09826	1050.35	0.01055
1050.4	0.02078	1050.4	0.09034	1050.4	0.0171
1050.45	0.01655	1050.46	0.07807	1050.45	0.01579
1050.51	0.01362	1050.51	0.07348	1050.51	0.01802
1050.56	0.01469	1050.57	0.04974	1050.56	0.01202
1050.61	0.019	1050.62	0.02459	1050.62	0.01478
1050.67	0.01208	1050.67	0.0811	1050.67	0.02089
1050.72	0.01033	1050.73	0.0529	1050.72	0.02204
1050.78	0.01228	1050.78	0.08456	1050.78	0.01282
1050.83	0.00739	1050.84	0.02815	1050.83	0.01526
1050.88	0.01018	1050.89	0.09474	1050.89	0.01233
1050.94	0.01093	1050.94	0.07027	1050.94	0.02086
1050.99	0.01771	1051	0.09111	1050.99	0.00935
1051.05	0.01261	1051.05	0.05636	1051.05	0.01419
1051.1	0.0149	1051.11	0.05961	1051.1	0.01403
1051.16	0.01417	1051.16	0.06943	1051.16	0.01959
1051.21	0.01496	1051.21	0.09413	1051.21	0.01532
1051.26	0.01174	1051.27	0.08174	1051.27	0.01558
1051.32	0.01083	1051.32	0.09958	1051.32	0.01266
1051.37	0.01331	1051.38	0.07167	1051.37	0.01316
1051.43	0.01373	1051.43	0.09627	1051.43	0.01703
1051.48	0.01205	1051.49	0.10436	1051.48	0.00894
1051.53	0.00781	1051.54	0.08401	1051.54	0.01002
1051.59	0.01428	1051.59	0.08748	1051.59	0.0197
1051.64	0.00927	1051.65	0.09718	1051.64	0.01537
1051.7	0.02013	1051.7	0.04775	1051.7	0.0227
1051.75	0.01011	1051.76	0.09524	1051.75	0.0125
1051.81	0.00589	1051.81	0.09831	1051.81	0.01597
1051.86	0.01264	1051.86	0.09419	1051.86	0.0119
1051.91	0.01235	1051.92	0.05023	1051.92	0.01794
1051.97	0.01362	1051.97	0.11665	1051.97	0.01781
1052.02	0.01973	1052.03	0.09615	1052.02	0.01998
1052.08	0.01051	1052.08	0.07333	1052.08	0.00912
1052.13	0.01493	1052.14	0.03647	1052.13	0.01249
1052.18	0.00563	1052.19	0.06398	1052.19	0.01355
1052.24	0.01433	1052.24	0.08673	1052.24	0.01666
1052.29	0.01411	1052.3	0.10271	1052.29	0.01178
1052.35	0.01178	1052.35	0.09459	1052.35	0.01717
1052.4	0.0163	1052.41	0.09872	1052.4	0.00717
1052.46	0.01594	1052.46	0.07582	1052.46	0.01717
1052.51	0.01289	1052.52	0.10914	1052.51	0.01699
1052.56	0.01269	1052.57	0.04689	1052.57	0.02127
1052.62	0.01466	1052.62	0.07926	1052.62	0.01111
1052.67	0.01335	1052.68	0.0618	1052.67	0.01658
1052.73	0.01108	1052.73	0.07215	1052.73	0.01274
1052.78	0.00971	1052.79	0.12672	1052.78	0.01717
1052.84	0.01121	1052.84	0.06259	1052.84	0.0138
1052.89	0.02022	1052.9	0.01544	1052.89	0.01201
1052.94	0.01144	1052.95	0.07593	1052.95	0.01131
1053	0.02051	1053	0.07916	1053	0.01153
1053.05	0.01316	1053.06	0.11741	1053.05	0.01435
1053.11	0.01027	1053.11	0.07652	1053.11	0.01279
1053.16	0.01356	1053.17	0.10327	1053.16	0.02229
1053.22	0.01353	1053.22	0.10557	1053.22	0.01676
1053.27	0.01219	1053.28	0.08448	1053.27	0.00986
1053.33	0.00964	1053.33	0.10664	1053.33	0.01303
1053.38	0.01502	1053.38	0.0425	1053.38	0.01303
1053.43	0.01019	1053.44	0.07234	1053.44	0.016
1053.49	0.01399	1053.49	0.04023	1053.49	0.01181
1053.54	0.01401	1053.55	0.05923	1053.54	0.01916
1053.6	0.00644	1053.6	0.09234	1053.6	0.01521
1053.65	0.00874	1053.66	0.12708	1053.65	0.01738
1053.71	0.01269	1053.71	0.06634	1053.71	0.01688
1053.76	0.01112	1053.77	0.12478	1053.76	0.02024
1053.81	0.00871	1053.82	0.10415	1053.82	0.01619
1053.87	0.01168	1053.87	0.06767	1053.87	0.01488
1053.92	0.01229	1053.93	0.07106	1053.92	0.01211
1053.98	0.01068	1053.98	0.08601	1053.98	0.01468
1054.03	0.01926	1054.04	0.10642	1054.03	0.0138
1054.09	0.01298	1054.09	0.07122	1054.09	0.01524
1054.14	0.01347	1054.15	0.08532	1054.14	0.01548
1054.2	0.01093	1054.2	0.08326	1054.2	0.01421
1054.25	0.00732	1054.26	0.06024	1054.25	0.01841
1054.3	0.01925	1054.31	0.09485	1054.31	0.01893
1054.36	0.01452	1054.36	0.10526	1054.36	0.0265
1054.41	0.01191	1054.42	0.06353	1054.41	0.01517
1054.47	0.01713	1054.47	0.09685	1054.47	0.01448
1054.52	0.01288	1054.53	0.06958	1054.52	0.01359
1054.58	0.01785	1054.58	0.1055	1054.58	0.01539
1054.63	0.01256	1054.64	0.0843	1054.63	0.01615
1054.69	0.01051	1054.69	0.10737	1054.69	0.01628
1054.74	0.01071	1054.75	0.05692	1054.74	0.01906
1054.79	0.01139	1054.8	0.11459	1054.8	0.01182
1054.85	0.01956	1054.85	0.08583	1054.85	0.01584
1054.9	0.0175	1054.91	0.05196	1054.91	0.02107
1054.96	0.01776	1054.96	0.12009	1054.96	0.01111
1055.01	0.01322	1055.02	0.10135	1055.01	0.01292
1055.07	0.01138	1055.07	0.09523	1055.07	0.0169
1055.12	0.01459	1055.13	0.06852	1055.12	0.01547
1055.18	0.0116	1055.18	0.06683	1055.18	0.01673
1055.23	0.01049	1055.24	0.07406	1055.23	0.01962
1055.29	0.01204	1055.29	0.03003	1055.29	0.01446
1055.34	0.01392	1055.35	0.05782	1055.34	0.016
1055.39	0.0105	1055.4	0.09091	1055.4	0.02335
1055.45	0.00945	1055.45	0.0882	1055.45	0.01626
1055.5	0.00876	1055.51	0.07074	1055.51	0.01272
1055.56	0.01407	1055.56	0.05353	1055.56	0.01865
1055.61	0.00851	1055.62	0.09166	1055.61	0.01731
1055.67	0.00747	1055.67	0.07364	1055.67	0.01368
1055.72	0.01588	1055.73	0.09681	1055.72	0.01408
1055.78	0.00992	1055.78	0.04115	1055.78	0.01081
1055.83	0.01443	1055.84	0.04155	1055.83	0.01566
1055.89	0.01013	1055.89	0.0534	1055.89	0.01239
1055.94	0.01674	1055.95	0.12347	1055.94	0.01758
1056	0.01258	1056	0.10658	1056	0.01738
1056.05	0.01072	1056.06	0.08692	1056.05	0.02149
1056.1	0.00898	1056.11	0.04124	1056.11	0.0097
1056.16	0.01301	1056.16	0.08254	1056.16	0.02207
1056.21	0.00591	1056.22	0.05087	1056.22	0.01873
1056.27	0.01428	1056.27	0.0968	1056.27	0.0194
1056.32	0.01118	1056.33	0.08972	1056.32	0.01266
1056.38	0.01704	1056.38	0.03894	1056.38	0.01716
1056.43	0.0145	1056.44	0.0908	1056.43	0.0152
1056.49	0.01487	1056.49	0.08362	1056.49	0.01576
1056.54	0.01165	1056.55	0.03006	1056.54	0.00663
1056.6	0.00503	1056.6	0.0862	1056.6	0.01078
1056.65	0.01119	1056.66	0.093	1056.65	0.01102
1056.71	0.00625	1056.71	0.04998	1056.71	0.01403
1056.76	0.01892	1056.77	0.09787	1056.76	0.01605
1056.82	0.0118	1056.82	0.08767	1056.82	0.02265
1056.87	0.0109	1056.88	0.07019	1056.87	0.01648
1056.92	0.01224	1056.93	0.06443	1056.93	0.0137
1056.98	0.01427	1056.98	0.08748	1056.98	0.01061
1057.03	0.01922	1057.04	0.05885	1057.04	0.01759
1057.09	0.013	1057.09	0.07324	1057.09	0.01721
1057.14	0.01213	1057.15	0.05494	1057.15	0.01627
1057.2	0.00882	1057.2	0.068	1057.2	0.0193
1057.25	0.00999	1057.26	0.03718	1057.25	0.01283
1057.31	0.0082	1057.31	0.09487	1057.31	0.01003
1057.36	0.01325	1057.37	0.08157	1057.36	0.01883
1057.42	0.00824	1057.42	0.07075	1057.42	0.01687
1057.47	0.01526	1057.48	0.09933	1057.47	0.0148
1057.53	0.01329	1057.53	0.07747	1057.53	0.01169
1057.58	0.01624	1057.59	0.07927	1057.58	0.01761
1057.64	0.01086	1057.64	0.10808	1057.64	0.01443
1057.69	0.01084	1057.7	0.11873	1057.69	0.01201
1057.75	0.01458	1057.75	0.11226	1057.75	0.01385
1057.8	0.00896	1057.81	0.05152	1057.8	0.01555
1057.86	0.01085	1057.86	0.04346	1057.86	0.01435
1057.91	0.00868	1057.92	0.06709	1057.91	0.01716
1057.97	0.00785	1057.97	0.07148	1057.97	0.01267
1058.02	0.01348	1058.03	0.05917	1058.02	0.01264
1058.08	0.00907	1058.08	0.05659	1058.08	0.01089
1058.13	0.0087	1058.14	0.05124	1058.13	0.01917
1058.18	0.01197	1058.19	0.07775	1058.19	0.01877
1058.24	0.01448	1058.25	0.09985	1058.24	0.01344
1058.29	0.01316	1058.3	0.07726	1058.3	0.01477
1058.35	0.01561	1058.36	0.05954	1058.35	0.0161
1058.4	0.01599	1058.41	0.08863	1058.41	0.00933
1058.46	0.01155	1058.46	0.07737	1058.46	0.0143
1058.51	0.01153	1058.52	0.08016	1058.52	0.01229
1058.57	0.01968	1058.57	0.09625	1058.57	0.01513
1058.62	0.01417	1058.63	0.07228	1058.63	0.01247
1058.68	0.00964	1058.68	0.09538	1058.68	0.01387
1058.73	0.01017	1058.74	0.066	1058.74	0.01855
1058.79	0.02035	1058.79	0.08075	1058.79	0.01254
1058.84	0.01842	1058.85	0.09141	1058.85	0.01968
1058.9	0.01479	1058.9	0.10914	1058.9	0.01731
1058.95	0.0148	1058.96	0.09366	1058.96	0.01688
1059.01	0.00716	1059.01	0.07476	1059.01	0.01717
1059.06	0.00998	1059.07	0.07961	1059.06	0.02044
1059.12	0.01177	1059.12	0.11643	1059.12	0.01289
1059.17	0.0187	1059.18	0.06873	1059.17	0.01751
1059.23	0.01489	1059.23	0.03302	1059.23	0.01411
1059.28	0.00732	1059.29	0.10407	1059.28	0.01687
1059.34	0.01064	1059.34	0.04408	1059.34	0.02108
1059.39	0.01167	1059.4	0.06953	1059.39	0.01279
1059.45	0.01319	1059.45	0.06304	1059.45	0.01256
1059.5	0.01112	1059.51	0.08315	1059.5	0.01369
1059.56	0.01506	1059.56	0.04831	1059.56	0.02215
1059.61	0.01084	1059.62	0.09016	1059.61	0.01866
1059.67	0.014	1059.67	0.12504	1059.67	0.01073
1059.72	0.01514	1059.73	0.07168	1059.72	0.01493
1059.78	0.0133	1059.78	0.1092	1059.78	0.00915
1059.83	0.01022	1059.84	0.07891	1059.83	0.0125
1059.89	0.01895	1059.89	0.07718	1059.89	0.02195
1059.94	0.01073	1059.95	0.06669	1059.94	0.01413
1060	0.0087	1060	0.07438	1060	0.01026
1060.05	0.01277	1060.06	0.0732	1060.05	0.01067
1060.11	0.01358	1060.11	0.09283	1060.11	0.02363
1060.16	0.00833	1060.17	0.07283	1060.17	0.01828
1060.22	0.00762	1060.22	0.0854	1060.22	0.01785
1060.27	0.00976	1060.28	0.07901	1060.28	0.01785
1060.33	0.01626	1060.33	0.06254	1060.33	0.01489
1060.38	0.01021	1060.39	0.0766	1060.39	0.01455
1060.44	0.00747	1060.44	0.07146	1060.44	0.01572
1060.49	0.01107	1060.5	0.1445	1060.5	0.01329
1060.55	0.01052	1060.55	0.0552	1060.55	0.01517
1060.6	0.01516	1060.61	0.09023	1060.61	0.01488
1060.66	0.00284	1060.66	0.04734	1060.66	0.01666
1060.71	0.01213	1060.72	0.05771	1060.72	0.01691
1060.77	0.00831	1060.78	0.09677	1060.77	0.01218
1060.82	0.01578	1060.83	0.0908	1060.83	0.01452
1060.88	0.00945	1060.89	0.1176	1060.88	0.00925
1060.93	0.0154	1060.94	0.09378	1060.94	0.00848
1060.99	0.01734	1061	0.06954	1060.99	0.01477
1061.05	0.0152	1061.05	0.07883	1061.05	0.01641
1061.1	0.00863	1061.11	0.07423	1061.1	0.01428
1061.16	0.01402	1061.16	0.08831	1061.16	0.01341
1061.21	0.01777	1061.22	0.07311	1061.21	0.01361
1061.27	0.02118	1061.27	0.07643	1061.27	0.01543
1061.32	0.00787	1061.33	0.08783	1061.32	0.0128
1061.38	0.01315	1061.38	0.05056	1061.38	0.00987
1061.43	0.01155	1061.44	0.07963	1061.43	0.00746
1061.49	0.01585	1061.49	0.07862	1061.49	0.01248
1061.54	0.00966	1061.55	0.0583	1061.54	0.02072
1061.6	0.00877	1061.6	0.0813	1061.6	0.02237
1061.65	0.01579	1061.66	0.06103	1061.65	0.0128
1061.71	0.00444	1061.71	0.09638	1061.71	0.01277
1061.76	0.01178	1061.77	0.0527	1061.76	0.01144
1061.82	0.01379	1061.82	0.0726	1061.82	0.0162
1061.87	0.01429	1061.88	0.05825	1061.87	0.01103
1061.93	0.01419	1061.93	0.09533	1061.93	0.01499
1061.98	0.02103	1061.99	0.0794	1061.99	0.0129
1062.04	0.01542	1062.04	0.07026	1062.04	0.01608
1062.09	0.01449	1062.1	0.07084	1062.1	0.01435
1062.15	0.01504	1062.16	0.09134	1062.15	0.015
1062.2	0.01242	1062.21	0.1205	1062.21	0.01888
1062.26	0.01167	1062.27	0.09187	1062.26	0.01873
1062.32	0.01471	1062.32	0.06909	1062.32	0.0173
1062.37	0.00945	1062.38	0.0961	1062.37	0.01664
1062.43	0.02217	1062.43	0.0477	1062.43	0.01836
1062.48	0.01946	1062.49	0.06941	1062.48	0.01224
1062.54	0.02044	1062.54	0.04588	1062.54	0.0089
1062.59	0.01351	1062.6	0.08031	1062.59	0.00933
1062.65	0.0104	1062.65	0.08145	1062.65	0.01124
1062.7	0.01358	1062.71	0.07776	1062.7	0.01603
1062.76	0.01246	1062.76	0.08469	1062.76	0.01356
1062.81	0.01063	1062.82	0.07667	1062.81	0.01722
1062.87	0.0063	1062.87	0.12735	1062.87	0.01105
1062.92	0.01272	1062.93	0.06671	1062.93	0.01894
1062.98	0.0118	1062.98	0.08596	1062.98	0.02062
1063.03	0.0096	1063.04	0.05839	1063.04	0.01933
1063.09	0.01356	1063.1	0.10434	1063.09	0.01501
1063.15	0.01562	1063.15	0.06422	1063.15	0.01533
1063.2	0.01063	1063.21	0.04327	1063.2	0.01453
1063.26	0.01149	1063.26	0.05246	1063.26	0.02259
1063.31	0.00835	1063.32	0.1087	1063.31	0.0138
1063.37	0.01087	1063.37	0.06907	1063.37	0.01817
1063.42	0.00628	1063.43	0.07973	1063.42	0.0146
1063.48	0.01074	1063.48	0.04263	1063.48	0.02064
1063.53	0.01281	1063.54	0.09005	1063.53	0.01452
1063.59	0.00995	1063.59	0.0685	1063.59	0.01262
1063.64	0.00608	1063.65	0.09431	1063.65	0.01323
1063.7	0.01466	1063.7	0.0527	1063.7	0.00403
1063.75	0.00896	1063.76	0.07889	1063.76	0.01876
1063.81	0.00883	1063.82	0.06607	1063.81	0.01425
1063.87	0.0145	1063.87	0.10926	1063.87	0.01498
1063.92	0.0083	1063.93	0.08854	1063.92	0.01645
1063.98	0.0094	1063.98	0.08316	1063.98	0.01618
1064.03	0.01712	1064.04	0.09213	1064.03	0.01789
1064.09	0.01259	1064.09	0.07744	1064.09	0.00772
1064.14	0.00952	1064.15	0.06312	1064.14	0.01408
1064.2	0.01657	1064.2	0.08498	1064.2	0.02181
1064.25	0.01292	1064.26	0.06734	1064.26	0.01253
1064.31	0.00936	1064.31	0.0695	1064.31	0.00943
1064.36	0.01514	1064.37	0.1005	1064.37	0.02343
1064.42	0.01317	1064.43	0.06748	1064.42	0.02227
1064.48	0.01428	1064.48	0.09131	1064.48	0.01667
1064.53	0.01322	1064.54	0.09953	1064.53	0.01413
1064.59	0.00663	1064.59	0.08231	1064.59	0.01555
1064.64	0.00936	1064.65	0.0657	1064.64	0.01474
1064.7	0.00989	1064.7	0.05478	1064.7	0.01782
1064.75	0.01143	1064.76	0.0883	1064.76	0.01836
1064.81	0.01805	1064.81	0.0568	1064.81	0.00934
1064.86	0.01634	1064.87	0.06811	1064.87	0.01204
1064.92	0.01227	1064.93	0.05791	1064.92	0.0147
1064.98	0.01754	1064.98	0.09518	1064.98	0.01804
1065.03	0.01826	1065.04	0.09666	1065.03	0.01169
1065.09	0.01554	1065.09	0.10027	1065.09	0.0175
1065.14	0.01129	1065.15	0.07048	1065.14	0.01853
1065.2	0.01528	1065.2	0.0684	1065.2	0.02005
1065.25	0.01808	1065.26	0.07319	1065.26	0.01167
1065.31	0.01085	1065.31	0.09258	1065.31	0.01381
1065.36	0.01371	1065.37	0.0943	1065.37	0.01721
1065.42	0.01298	1065.43	0.06373	1065.42	0.00967
1065.48	0.01282	1065.48	0.07747	1065.48	0.01515
1065.53	0.00743	1065.54	0.11356	1065.53	0.01464
1065.59	0.01078	1065.59	0.08552	1065.59	0.01345
1065.64	0.01105	1065.65	0.07344	1065.64	0.01276
1065.7	0.00986	1065.7	0.06527	1065.7	0.01286
1065.75	0.01257	1065.76	0.09959	1065.76	0.01101
1065.81	0.01621	1065.82	0.07462	1065.81	0.01486
1065.87	0.00933	1065.87	0.08409	1065.87	0.01134
1065.92	0.01197	1065.93	0.09219	1065.92	0.02151
1065.98	0.00656	1065.98	0.10681	1065.98	0.01431
1066.03	0.01011	1066.04	0.05247	1066.03	0.01352
1066.09	0.01407	1066.09	0.10908	1066.09	0.01859
1066.14	0.00635	1066.15	0.06906	1066.15	0.01843
1066.2	0.0188	1066.2	0.06947	1066.2	0.01808
1066.26	0.00943	1066.26	0.05213	1066.26	0.02046
1066.31	0.01642	1066.32	0.04913	1066.31	0.0101
1066.37	0.01328	1066.37	0.06724	1066.37	0.01466
1066.42	0.01122	1066.43	0.07116	1066.42	0.01532
1066.48	0.01019	1066.48	0.07559	1066.48	0.01203
1066.53	0.01477	1066.54	0.10216	1066.54	0.02164
1066.59	0.0143	1066.59	0.04895	1066.59	0.01382
1066.65	0.01616	1066.65	0.11496	1066.65	0.01993
1066.7	0.01041	1066.71	0.09339	1066.7	0.01594
1066.76	0.01047	1066.76	0.0494	1066.76	0.01474
1066.81	0.01366	1066.82	0.08582	1066.81	0.01787
1066.87	0.01882	1066.87	0.07294	1066.87	0.01791
1066.92	0.01331	1066.93	0.04209	1066.93	0.017
1066.98	0.00963	1066.99	0.10183	1066.98	0.01554
1067.04	0.01251	1067.04	0.10193	1067.04	0.01403
1067.09	0.01124	1067.1	0.11312	1067.09	0.01927
1067.15	0.00962	1067.15	0.06296	1067.15	0.01431
1067.2	0.01116	1067.21	0.09536	1067.2	0.01453
1067.26	0.0162	1067.26	0.08882	1067.26	0.01816
1067.31	0.01326	1067.32	0.06952	1067.32	0.0111
1067.37	0.01479	1067.38	0.05266	1067.37	0.01473
1067.43	0.01142	1067.43	0.132	1067.43	0.01715
1067.48	0.01362	1067.49	0.09845	1067.48	0.01514
1067.54	0.02229	1067.54	0.07775	1067.54	0.01695
1067.59	0.01159	1067.6	0.05475	1067.6	0.01566
1067.65	0.00713	1067.65	0.06801	1067.65	0.01327
1067.71	0.01539	1067.71	0.08155	1067.71	0.01182
1067.76	0.01441	1067.77	0.07525	1067.76	0.01834
1067.82	0.01009	1067.82	0.06422	1067.82	0.01911
1067.87	0.00776	1067.88	0.04722	1067.87	0.01267
1067.93	0.01663	1067.93	0.06236	1067.93	0.01652
1067.98	0.01549	1067.99	0.07208	1067.99	0.01148
1068.04	0.01645	1068.05	0.06863	1068.04	0.01227
1068.1	0.01169	1068.1	0.09221	1068.1	0.01964
1068.15	0.01762	1068.16	0.05491	1068.15	0.01586
1068.21	0.01408	1068.21	0.08617	1068.21	0.01388
1068.26	0.01135	1068.27	0.10218	1068.27	0.01456
1068.32	0.013	1068.33	0.08964	1068.32	0.01641
1068.38	0.00997	1068.38	0.10607	1068.38	0.02439
1068.43	0.0194	1068.44	0.06118	1068.43	0.01329
1068.49	0.00839	1068.49	0.07624	1068.49	0.01807
1068.54	0.01477	1068.55	0.08874	1068.55	0.01705
1068.6	0.02168	1068.6	0.08449	1068.6	0.01798
1068.66	0.01363	1068.66	0.10567	1068.66	0.01929
1068.71	0.01093	1068.72	0.10186	1068.71	0.01497
1068.77	0.0116	1068.77	0.12308	1068.77	0.01064
1068.82	0.01243	1068.83	0.05396	1068.82	0.01301
1068.88	0.01827	1068.88	0.10545	1068.88	0.0151
1068.94	0.01074	1068.94	0.08049	1068.94	0.01589
1068.99	0.01224	1069	0.04267	1068.99	0.01068
1069.05	0.01342	1069.05	0.05951	1069.05	0.01445
1069.1	0.00517	1069.11	0.10954	1069.1	0.01787
1069.16	0.00886	1069.16	0.14981	1069.16	0.01807
1069.22	0.01416	1069.22	0.09466	1069.22	0.01076
1069.27	0.0135	1069.28	0.06749	1069.27	0.01416
1069.33	0.01357	1069.33	0.07206	1069.33	0.01361
1069.38	0.0116	1069.39	0.06836	1069.38	0.0128
1069.44	0.00751	1069.44	0.12824	1069.44	0.01187
1069.5	0.01818	1069.5	0.07261	1069.5	0.01267
1069.55	0.01166	1069.56	0.06221	1069.55	0.02153
1069.61	0.01082	1069.61	0.08277	1069.61	0.0112
1069.66	0.01644	1069.67	0.06942	1069.67	0.01024
1069.72	0.00739	1069.73	0.12251	1069.72	0.01462
1069.78	0.0115	1069.78	0.056	1069.78	0.01532
1069.83	0.01244	1069.84	0.0743	1069.83	0.01355
1069.89	0.01381	1069.89	0.07496	1069.89	0.01443
1069.94	0.01179	1069.95	0.08726	1069.95	0.01557
1070	0.01543	1070.01	0.09003	1070	0.00946
1070.06	0.01268	1070.06	0.04587	1070.06	0.01495
1070.11	0.01249	1070.12	0.08148	1070.11	0.01802
1070.17	0.01278	1070.17	0.0901	1070.17	0.00717
1070.22	0.0141	1070.23	0.10514	1070.23	0.01059
1070.28	0.00926	1070.29	0.07203	1070.28	0.01747
1070.34	0.01219	1070.34	0.05688	1070.34	0.01992
1070.39	0.01568	1070.4	0.06372	1070.39	0.01474
1070.45	0.00986	1070.45	0.08066	1070.45	0.01778
1070.5	0.00904	1070.51	0.09804	1070.51	0.01483
1070.56	0.01772	1070.57	0.08086	1070.56	0.01262
1070.62	0.00618	1070.62	0.11916	1070.62	0.01458
1070.67	0.00586	1070.68	0.0745	1070.67	0.01629
1070.73	0.00654	1070.74	0.12134	1070.73	0.0155
1070.79	0.00677	1070.79	0.08029	1070.79	0.01058
1070.84	0.01383	1070.85	0.05162	1070.84	0.02154
1070.9	0.01081	1070.9	0.08177	1070.9	0.01747
1070.95	0.01635	1070.96	0.10711	1070.96	0.01071
1071.01	0.00984	1071.02	0.08463	1071.01	0.01117
1071.07	0.01359	1071.07	0.05659	1071.07	0.01664
1071.12	0.0068	1071.13	0.1111	1071.12	0.01633
1071.18	0.01341	1071.18	0.08404	1071.18	0.0141
1071.24	0.01303	1071.24	0.08481	1071.24	0.01844
1071.29	0.01675	1071.3	0.09174	1071.29	0.01622
1071.35	0.014	1071.35	0.08513	1071.35	0.00927
1071.4	0.01118	1071.41	0.06523	1071.41	0.01431
1071.46	0.01485	1071.47	0.07352	1071.46	0.01742
1071.52	0.00874	1071.52	0.06108	1071.52	0.00772
1071.57	0.01058	1071.58	0.0595	1071.57	0.01247
1071.63	0.01306	1071.63	0.0705	1071.63	0.01096
1071.69	0.00954	1071.69	0.06407	1071.69	0.01792
1071.74	0.01556	1071.75	0.08908	1071.74	0.00936
1071.8	0.01285	1071.8	0.10735	1071.8	0.01378
1071.85	0.01822	1071.86	0.04308	1071.86	0.01938
1071.91	0.00729	1071.92	0.08619	1071.91	0.01081
1071.97	0.01321	1071.97	0.07428	1071.97	0.01973
1072.02	0.01427	1072.03	0.0657	1072.02	0.01071
1072.08	0.01038	1072.08	0.05178	1072.08	0.01536
1072.14	0.00787	1072.14	0.07582	1072.14	0.00993
1072.19	0.00721	1072.2	0.04808	1072.19	0.01638
1072.25	0.00721	1072.25	0.08674	1072.25	0.00939
1072.3	0.0108	1072.31	0.1094	1072.31	0.01681
1072.36	0.01634	1072.37	0.09275	1072.36	0.0145
1072.42	0.01011	1072.42	0.05783	1072.42	0.01508
1072.47	0.01027	1072.48	0.07485	1072.48	0.0165
1072.53	0.0104	1072.54	0.0719	1072.53	0.0131
1072.59	0.01745	1072.59	0.07364	1072.59	0.00891
1072.64	0.00726	1072.65	0.0644	1072.64	0.01463
1072.7	0.01357	1072.7	0.08913	1072.7	0.01939
1072.76	0.01003	1072.76	0.06312	1072.76	0.01497
1072.81	0.01462	1072.82	0.09276	1072.81	0.00823
1072.87	0.01606	1072.87	0.0956	1072.87	0.01543
1072.92	0.01218	1072.93	0.11266	1072.93	0.01315
1072.98	0.01293	1072.99	0.07637	1072.98	0.01571
1073.04	0.00774	1073.04	0.11551	1073.04	0.0154
1073.09	0.01308	1073.1	0.06175	1073.1	0.01948
1073.15	0.01354	1073.16	0.10196	1073.15	0.01478
1073.21	0.01315	1073.21	0.14445	1073.21	0.01236
1073.26	0.01195	1073.27	0.10923	1073.26	0.02002
1073.32	0.0128	1073.32	0.09079	1073.32	0.01643
1073.38	0.01571	1073.38	0.10929	1073.38	0.01579
1073.43	0.00642	1073.44	0.10627	1073.43	0.01312
1073.49	0.01151	1073.49	0.07115	1073.49	0.01328
1073.55	0.01316	1073.55	0.08754	1073.55	0.01481
1073.6	0.01121	1073.61	0.08316	1073.6	0.01071
1073.66	0.01472	1073.66	0.05928	1073.66	0.02182
1073.71	0.01027	1073.72	0.0774	1073.72	0.01612
1073.77	0.01411	1073.78	0.11156	1073.77	0.02052
1073.83	0.01486	1073.83	0.13615	1073.83	0.02323
1073.88	0.01664	1073.89	0.10293	1073.89	0.02026
1073.94	0.01527	1073.95	0.0537	1073.94	0.01254
1074	0.01031	1074	0.09705	1074	0.00906
1074.05	0.01189	1074.06	0.10341	1074.06	0.02013
1074.11	0.014	1074.12	0.04895	1074.11	0.0147
1074.17	0.01569	1074.17	0.06571	1074.17	0.02383
1074.22	0.01861	1074.23	0.07115	1074.22	0.01577
1074.28	0.00863	1074.29	0.08826	1074.28	0.01182
1074.34	0.01334	1074.34	0.1084	1074.34	0.01668
1074.39	0.01609	1074.4	0.07291	1074.39	0.01397
1074.45	0.01084	1074.45	0.07296	1074.45	0.01816
1074.51	0.01174	1074.51	0.08962	1074.51	0.01176
1074.56	0.00824	1074.57	0.06388	1074.56	0.01266
1074.62	0.01103	1074.62	0.07285	1074.62	0.01267
1074.68	0.00886	1074.68	0.07268	1074.68	0.01806
1074.73	0.01427	1074.74	0.06532	1074.73	0.0187
1074.79	0.01735	1074.79	0.07595	1074.79	0.01324
1074.85	0.01776	1074.85	0.07557	1074.85	0.01579
1074.9	0.01381	1074.91	0.08271	1074.9	0.01442
1074.96	0.00703	1074.96	0.02542	1074.96	0.01328
1075.02	0.01454	1075.02	0.07346	1075.02	0.01648
1075.07	0.00953	1075.08	0.1078	1075.07	0.01954
1075.13	0.01221	1075.13	0.06476	1075.13	0.0119
1075.18	0.0109	1075.19	0.083	1075.19	0.01686
1075.24	0.01195	1075.25	0.0592	1075.24	0.01622
1075.3	0.01068	1075.3	0.06671	1075.3	0.01596
1075.35	0.01412	1075.36	0.09104	1075.36	0.01218
1075.41	0.01374	1075.42	0.07895	1075.41	0.01189
1075.47	0.00997	1075.47	0.08747	1075.47	0.01216
1075.52	0.01503	1075.53	0.09795	1075.53	0.02281
1075.58	0.00997	1075.59	0.07917	1075.58	0.01312
1075.64	0.01423	1075.64	0.08575	1075.64	0.01396
1075.69	0.01091	1075.7	0.04189	1075.7	0.01919
1075.75	0.01404	1075.76	0.08491	1075.75	0.01054
1075.81	0.01157	1075.81	0.1188	1075.81	0.01129
1075.86	0.01539	1075.87	0.07829	1075.87	0.01729
1075.92	0.01235	1075.93	0.06856	1075.92	0.01544
1075.98	0.01547	1075.98	0.09603	1075.98	0.01333
1076.04	0.01347	1076.04	0.06237	1076.04	0.0113
1076.09	0.00915	1076.1	0.09569	1076.09	0.01641
1076.15	0.01604	1076.15	0.06922	1076.15	0.01331
1076.21	0.01889	1076.21	0.11658	1076.21	0.01095
1076.26	0.01244	1076.27	0.07866	1076.26	0.01837
1076.32	0.01184	1076.32	0.08415	1076.32	0.01301
1076.38	0.0103	1076.38	0.13702	1076.38	0.02191
1076.43	0.01193	1076.44	0.11395	1076.43	0.01849
1076.49	0.01265	1076.49	0.0823	1076.49	0.01638
1076.55	0.00955	1076.55	0.09276	1076.55	0.01349
1076.6	0.01078	1076.61	0.09357	1076.6	0.02205
1076.66	0.01059	1076.67	0.03398	1076.66	0.01649
1076.72	0.00911	1076.72	0.12873	1076.72	0.02206
1076.77	0.01366	1076.78	0.07443	1076.77	0.01649
1076.83	0.0103	1076.84	0.06295	1076.83	0.01655
1076.89	0.01349	1076.89	0.08564	1076.89	0.02124
1076.94	0.01582	1076.95	0.07344	1076.95	0.01042
1077	0.01527	1077.01	0.08844	1077	0.0139
1077.06	0.00947	1077.06	0.08823	1077.06	0.01408
1077.11	0.01384	1077.12	0.09415	1077.12	0.01227
1077.17	0.0157	1077.18	0.05203	1077.17	0.00899
1077.23	0.0102	1077.23	0.09342	1077.23	0.00971
1077.28	0.01708	1077.29	0.07634	1077.29	0.01699
1077.34	0.00649	1077.35	0.06074	1077.34	0.01919
1077.4	0.01083	1077.4	0.08263	1077.4	0.01608
1077.46	0.01815	1077.46	0.07095	1077.46	0.01709
1077.51	0.01177	1077.52	0.08937	1077.51	0.01236
1077.57	0.01591	1077.57	0.04537	1077.57	0.01482
1077.63	0.01386	1077.63	0.07706	1077.63	0.01709
1077.68	0.00981	1077.69	0.10664	1077.68	0.0189
1077.74	0.01626	1077.75	0.08798	1077.74	0.023
1077.8	0.00835	1077.8	0.08112	1077.8	0.01827
1077.85	0.01356	1077.86	0.07014	1077.85	0.01146
1077.91	0.01343	1077.92	0.09652	1077.91	0.0097
1077.97	0.01592	1077.97	0.07792	1077.97	0.01884
1078.02	0.01045	1078.03	0.04249	1078.03	0.01891
1078.08	0.01152	1078.09	0.07122	1078.08	0.01564
1078.14	0.01346	1078.14	0.09802	1078.14	0.01506
1078.19	0.01258	1078.2	0.07612	1078.2	0.01385
1078.25	0.01025	1078.26	0.06361	1078.25	0.01277
1078.31	0.01406	1078.31	0.0967	1078.31	0.01772
1078.37	0.00954	1078.37	0.05103	1078.37	0.01542
1078.42	0.00918	1078.43	0.06539	1078.42	0.0206
1078.48	0.01019	1078.49	0.0746	1078.48	0.01922
1078.54	0.01751	1078.54	0.09238	1078.54	0.01171
1078.59	0.01875	1078.6	0.04528	1078.6	0.01646
1078.65	0.01019	1078.66	0.04712	1078.65	0.0106
1078.71	0.00838	1078.71	0.07	1078.71	0.01325
1078.76	0.01122	1078.77	0.0829	1078.77	0.01569
1078.82	0.00878	1078.83	0.04684	1078.82	0.01609
1078.88	0.01168	1078.88	0.0715	1078.88	0.01624
1078.94	0.01691	1078.94	0.0742	1078.94	0.01478
1078.99	0.01236	1079	0.0575	1078.99	0.00881
1079.05	0.01392	1079.06	0.09833	1079.05	0.01522
1079.11	0.01601	1079.11	0.07056	1079.11	0.01461
1079.16	0.00885	1079.17	0.1182	1079.17	0.01282
1079.22	0.01383	1079.23	0.09099	1079.22	0.01137
1079.28	0.01311	1079.28	0.06769	1079.28	0.01505
1079.34	0.01583	1079.34	0.05572	1079.34	0.01756
1079.39	0.01431	1079.4	0.07506	1079.39	0.01423
1079.45	0.00976	1079.45	0.07394	1079.45	0.0097
1079.51	0.01657	1079.51	0.09762	1079.51	0.01161
1079.56	0.00899	1079.57	0.09128	1079.57	0.01058
1079.62	0.01614	1079.63	0.06522	1079.62	0.0152
1079.68	0.00953	1079.68	0.05023	1079.68	0.01681
1079.73	0.01187	1079.74	0.06079	1079.74	0.02209
1079.79	0.01319	1079.8	0.07007	1079.79	0.01596
1079.85	0.01288	1079.85	0.09162	1079.85	0.0145
1079.91	0.01457	1079.91	0.08649	1079.91	0.01417
1079.96	0.01219	1079.97	0.07479	1079.96	0.00894
1080.02	0.01789	1080.03	0.07187	1080.02	0.01307
1080.08	0.00993	1080.08	0.092	1080.08	0.01555
1080.13	0.01007	1080.14	0.0863	1080.14	0.01789
1080.19	0.01314	1080.2	0.09601	1080.19	0.01466
1080.25	0.01554	1080.25	0.09424	1080.25	0.00559
1080.31	0.01796	1080.31	0.10697	1080.31	0.01872
1080.36	0.01192	1080.37	0.08915	1080.37	0.01827
1080.42	0.0175	1080.43	0.06191	1080.42	0.01766
1080.48	0.01422	1080.48	0.0482	1080.48	0.01917
1080.54	0.01186	1080.54	0.07111	1080.54	0.01914
1080.59	0.01707	1080.6	0.11982	1080.59	0.01058
1080.65	0.01457	1080.66	0.09941	1080.65	0.01373
1080.71	0.0121	1080.71	0.12446	1080.71	0.01948
1080.76	0.01069	1080.77	0.07611	1080.77	0.01451
1080.82	0.0106	1080.83	0.07541	1080.82	0.015
1080.88	0.00903	1080.88	0.06006	1080.88	0.02119
1080.94	0.01117	1080.94	0.07556	1080.94	0.01334
1080.99	0.01526	1081	0.03532	1080.99	0.01331
1081.05	0.01617	1081.06	0.06671	1081.05	0.01375
1081.11	0.01506	1081.11	0.07617	1081.11	0.01761
1081.16	0.00896	1081.17	0.0718	1081.17	0.01407
1081.22	0.0144	1081.23	0.12433	1081.22	0.01391
1081.28	0.01194	1081.28	0.09991	1081.28	0.01543
1081.34	0.0166	1081.34	0.07505	1081.34	0.02167
1081.39	0.01777	1081.4	0.04976	1081.4	0.01955
1081.45	0.01082	1081.46	0.09145	1081.45	0.02123
1081.51	0.00999	1081.51	0.09698	1081.51	0.01865
1081.57	0.01049	1081.57	0.08816	1081.57	0.02
1081.62	0.01166	1081.63	0.04866	1081.62	0.01695
1081.68	0.01432	1081.69	0.08235	1081.68	0.01746
1081.74	0.01502	1081.74	0.0698	1081.74	0.01779
1081.79	0.00884	1081.8	0.05305	1081.8	0.00935
1081.85	0.00758	1081.86	0.10366	1081.85	0.01753
1081.91	0.01002	1081.92	0.09604	1081.91	0.0124
1081.97	0.00804	1081.97	0.09778	1081.97	0.02119
1082.02	0.01284	1082.03	0.08754	1082.03	0.01182
1082.08	0.0104	1082.09	0.10753	1082.08	0.01511
1082.14	0.01527	1082.14	0.12678	1082.14	0.01494
1082.2	0.00923	1082.2	0.06494	1082.2	0.01846
1082.25	0.01343	1082.26	0.08766	1082.26	0.01082
1082.31	0.01315	1082.32	0.0558	1082.31	0.01781
1082.37	0.00986	1082.37	0.08146	1082.37	0.01705
1082.43	0.01083	1082.43	0.08628	1082.43	0.01521
1082.48	0.01413	1082.49	0.07069	1082.48	0.01071
1082.54	0.01552	1082.55	0.05931	1082.54	0.01639
1082.6	0.01736	1082.6	0.06176	1082.6	0.00395
1082.66	0.01408	1082.66	0.10136	1082.66	0.01512
1082.71	0.00799	1082.72	0.0961	1082.71	0.01377
1082.77	0.00866	1082.78	0.10483	1082.77	0.01787
1082.83	0.01605	1082.83	0.12396	1082.83	0.018
1082.89	0.01588	1082.89	0.08159	1082.89	0.00883
1082.94	0.01271	1082.95	0.1119	1082.94	0.00977
1083	0.0093	1083.01	0.06268	1083	0.01225
1083.06	0.01095	1083.06	0.08294	1083.06	0.01708
1083.12	0.01151	1083.12	0.07983	1083.12	0.01626
1083.17	0.01062	1083.18	0.06569	1083.17	0.02342
1083.23	0.01087	1083.24	0.07807	1083.23	0.0184
1083.29	0.01076	1083.29	0.07573	1083.29	0.0133
1083.34	0.01138	1083.35	0.08895	1083.35	0.01071
1083.4	0.01764	1083.41	0.03711	1083.4	0.01595
1083.46	0.01385	1083.47	0.10683	1083.46	0.01106
1083.52	0.01364	1083.52	0.08057	1083.52	0.01383
1083.58	0.00624	1083.58	0.04391	1083.58	0.01302
1083.63	0.00741	1083.64	0.127	1083.63	0.01701
1083.69	0.01378	1083.7	0.11779	1083.69	0.01584
1083.75	0.01267	1083.75	0.08851	1083.75	0.01277
1083.81	0.01415	1083.81	0.10464	1083.81	0.01921
1083.86	0.00956	1083.87	0.07691	1083.86	0.01088
1083.92	0.00806	1083.93	0.09912	1083.92	0.02048
1083.98	0.01134	1083.98	0.06114	1083.98	0.019
1084.04	0.01321	1084.04	0.09508	1084.04	0.01535
1084.09	0.01458	1084.1	0.12116	1084.09	0.02256
1084.15	0.01371	1084.16	0.07237	1084.15	0.02061
1084.21	0.01051	1084.21	0.07228	1084.21	0.01317
1084.27	0.01748	1084.27	0.04442	1084.27	0.01868
1084.32	0.0154	1084.33	0.09205	1084.32	0.01606
1084.38	0.00866	1084.39	0.05124	1084.38	0.01475
1084.44	0.01363	1084.44	0.08846	1084.44	0.01303
1084.5	0.01379	1084.5	0.0458	1084.5	0.02018
1084.55	0.01116	1084.56	0.05668	1084.56	0.02319
1084.61	0.01204	1084.62	0.04396	1084.61	0.01408
1084.67	0.01297	1084.67	0.0756	1084.67	0.01276
1084.73	0.01035	1084.73	0.07817	1084.73	0.01541
1084.78	0.01335	1084.79	0.09588	1084.79	0.01127
1084.84	0.01241	1084.85	0.09012	1084.84	0.01071
1084.9	0.00611	1084.91	0.04955	1084.9	0.01884
1084.96	0.00932	1084.96	0.13109	1084.96	0.01587
1085.02	0.01599	1085.02	0.07283	1085.02	0.01236
1085.07	0.01578	1085.08	0.13414	1085.07	0.01731
1085.13	0.00833	1085.14	0.067	1085.13	0.01287
1085.19	0.02073	1085.19	0.07615	1085.19	0.01339
1085.25	0.01561	1085.25	0.0951	1085.25	0.0149
1085.3	0.01651	1085.31	0.09418	1085.31	0.01884
1085.36	0.01168	1085.37	0.06156	1085.36	0.01284
1085.42	0.01578	1085.42	0.10472	1085.42	0.02193
1085.48	0.01556	1085.48	0.0705	1085.48	0.01311
1085.53	0.01748	1085.54	0.08319	1085.54	0.01486
1085.59	0.00848	1085.6	0.11109	1085.59	0.01017
1085.65	0.01595	1085.66	0.05823	1085.65	0.01199
1085.71	0.01448	1085.71	0.0843	1085.71	0.01592
1085.77	0.01428	1085.77	0.05872	1085.77	0.01948
1085.82	0.01337	1085.83	0.08209	1085.82	0.00917
1085.88	0.01248	1085.89	0.09092	1085.88	0.01285
1085.94	0.00859	1085.94	0.08544	1085.94	0.00739
1086	0.00808	1086	0.08057	1086	0.01628
1086.05	0.01461	1086.06	0.08224	1086.06	0.01552
1086.11	0.01118	1086.12	0.08339	1086.11	0.01271
1086.17	0.01296	1086.18	0.04645	1086.17	0.0067
1086.23	0.0125	1086.23	0.08656	1086.23	0.01388
1086.29	0.01296	1086.29	0.02694	1086.29	0.01573
1086.34	0.01277	1086.35	0.06899	1086.34	0.01303
1086.4	0.01439	1086.41	0.06285	1086.4	0.01298
1086.46	0.01246	1086.46	0.10618	1086.46	0.01489
1086.52	0.02047	1086.52	0.10492	1086.52	0.0211
1086.57	0.02032	1086.58	0.09856	1086.58	0.01353
1086.63	0.01288	1086.64	0.10546	1086.63	0.01923
1086.69	0.01489	1086.7	0.0906	1086.69	0.01305
1086.75	0.01559	1086.75	0.05463	1086.75	0.0155
1086.81	0.0103	1086.81	0.0527	1086.81	0.01354
1086.86	0.00833	1086.87	0.09242	1086.87	0.01275
1086.92	0.01282	1086.93	0.05658	1086.92	0.01016
1086.98	0.01652	1086.99	0.07119	1086.98	0.01552
1087.04	0.01376	1087.04	0.07162	1087.04	0.01577
1087.1	0.01272	1087.1	0.12103	1087.1	0.0163
1087.15	0.00822	1087.16	0.10804	1087.15	0.0186
1087.21	0.00842	1087.22	0.08777	1087.21	0.01485
1087.27	0.01615	1087.27	0.06569	1087.27	0.01402
1087.33	0.0165	1087.33	0.06991	1087.33	0.01053
1087.38	0.01505	1087.39	0.04879	1087.39	0.01496
1087.44	0.01344	1087.45	0.07828	1087.44	0.01113
1087.5	0.01194	1087.51	0.05612	1087.5	0.02569
1087.56	0.01604	1087.56	0.04376	1087.56	0.01541
1087.62	0.01094	1087.62	0.13581	1087.62	0.02221
1087.67	0.02137	1087.68	0.04176	1087.68	0.01627
1087.73	0.01199	1087.74	0.06137	1087.73	0.01331
1087.79	0.01261	1087.8	0.08349	1087.79	0.02087
1087.85	0.01974	1087.85	0.07194	1087.85	0.01587
1087.91	0.01376	1087.91	0.05571	1087.91	0.01854
1087.96	0.01053	1087.97	0.08999	1087.97	0.01766
1088.02	0.01628	1088.03	0.05524	1088.02	0.01294
1088.08	0.01105	1088.09	0.09287	1088.08	0.02189
1088.14	0.00992	1088.14	0.13941	1088.14	0.01358
1088.2	0.01373	1088.2	0.06492	1088.2	0.01853
1088.25	0.01074	1088.26	0.09206	1088.26	0.01994
1088.31	0.01575	1088.32	0.09827	1088.31	0.01899
1088.37	0.01245	1088.38	0.08876	1088.37	0.01655
1088.43	0.0149	1088.43	0.13777	1088.43	0.01321
1088.49	0.01	1088.49	0.07015	1088.49	0.02008
1088.54	0.01539	1088.55	0.10767	1088.55	0.02067
1088.6	0.00899	1088.61	0.07111	1088.6	0.01551
1088.66	0.01444	1088.67	0.07138	1088.66	0.01518
1088.72	0.01061	1088.72	0.05192	1088.72	0.00941
1088.78	0.01724	1088.78	0.06823	1088.78	0.01756
1088.83	0.01288	1088.84	0.09358	1088.84	0.01947
1088.89	0.01173	1088.9	0.10284	1088.89	0.02035
1088.95	0.01032	1088.96	0.06326	1088.95	0.02041
1089.01	0.01318	1089.01	0.05752	1089.01	0.02323
1089.07	0.01092	1089.07	0.05932	1089.07	0.01622
1089.13	0.01662	1089.13	0.08103	1089.13	0.0158
1089.18	0.00884	1089.19	0.12002	1089.19	0.01627
1089.24	0.00955	1089.25	0.078	1089.24	0.01585
1089.3	0.01247	1089.31	0.07504	1089.3	0.01411
1089.36	0.01026	1089.36	0.08334	1089.36	0.01205
1089.42	0.00964	1089.42	0.07457	1089.42	0.01727
1089.47	0.01111	1089.48	0.07198	1089.48	0.01631
1089.53	0.00975	1089.54	0.0851	1089.53	0.0166
1089.59	0.01223	1089.6	0.06732	1089.59	0.01761
1089.65	0.01833	1089.65	0.08535	1089.65	0.01283
1089.71	0.01157	1089.71	0.04881	1089.71	0.01445
1089.76	0.01444	1089.77	0.10714	1089.77	0.01186
1089.82	0.00907	1089.83	0.06547	1089.82	0.01256
1089.88	0.01257	1089.89	0.09371	1089.88	0.02554
1089.94	0.01181	1089.95	0.07374	1089.94	0.01644
1090	0.01273	1090	0.0838	1090	0.0167
1090.06	0.01275	1090.06	0.09586	1090.06	0.01291
1090.11	0.01482	1090.12	0.10258	1090.12	0.01639
1090.17	0.01119	1090.18	0.07505	1090.17	0.01258
1090.23	0.00924	1090.24	0.06643	1090.23	0.01276
1090.29	0.01002	1090.29	0.10715	1090.29	0.00771
1090.35	0.01246	1090.35	0.05819	1090.35	0.02221
1090.41	0.01141	1090.41	0.10541	1090.41	0.01548
1090.46	0.01572	1090.47	0.0609	1090.47	0.017
1090.52	0.01004	1090.53	0.11241	1090.52	0.01407
1090.58	0.01162	1090.59	0.08529	1090.58	0.00567
1090.64	0.01476	1090.64	0.05749	1090.64	0.01386
1090.7	0.01662	1090.7	0.11042	1090.7	0.01655
1090.75	0.01798	1090.76	0.08786	1090.76	0.01948
1090.81	0.0167	1090.82	0.08478	1090.81	0.01951
1090.87	0.01191	1090.88	0.08441	1090.87	0.01087
1090.93	0.01813	1090.94	0.08696	1090.93	0.01442
1090.99	0.0131	1090.99	0.07941	1090.99	0.01238
1091.05	0.01197	1091.05	0.10582	1091.05	0.01651
1091.1	0.01061	1091.11	0.0749	1091.11	0.00917
1091.16	0.01215	1091.17	0.04252	1091.16	0.01513
1091.22	0.01024	1091.23	0.06798	1091.22	0.01395
1091.28	0.01762	1091.29	0.07119	1091.28	0.01769
1091.34	0.00949	1091.34	0.08853	1091.34	0.0163
1091.4	0.00521	1091.4	0.09645	1091.4	0.0165
1091.45	0.00637	1091.46	0.06367	1091.46	0.00883
1091.51	0.01058	1091.52	0.07079	1091.51	0.00967
1091.57	0.01528	1091.58	0.086	1091.57	0.01705
1091.63	0.00837	1091.64	0.11357	1091.63	0.01411
1091.69	0.01261	1091.69	0.06351	1091.69	0.01409
1091.75	0.00959	1091.75	0.11435	1091.75	0.01362
1091.8	0.01409	1091.81	0.07022	1091.81	0.0137
1091.86	0.00813	1091.87	0.09315	1091.87	0.01739
1091.92	0.01416	1091.93	0.06026	1091.92	0.01385
1091.98	0.01538	1091.99	0.09403	1091.98	0.01363
1092.04	0.00988	1092.04	0.07402	1092.04	0.01486
1092.1	0.01834	1092.1	0.05613	1092.1	0.01697
1092.16	0.01397	1092.16	0.10212	1092.16	0.02225
1092.21	0.01704	1092.22	0.13155	1092.22	0.0184
1092.27	0.01595	1092.28	0.10214	1092.27	0.01639
1092.33	0.01586	1092.34	0.06607	1092.33	0.01036
1092.39	0.01003	1092.4	0.09384	1092.39	0.01303
1092.45	0.02056	1092.45	0.06379	1092.45	0.01318
1092.51	0.01205	1092.51	0.08436	1092.51	0.01408
1092.56	0.01716	1092.57	0.08354	1092.57	0.01998
1092.62	0.01916	1092.63	0.10507	1092.62	0.01465
1092.68	0.00731	1092.69	0.0663	1092.68	0.01573
1092.74	0.01275	1092.75	0.0861	1092.74	0.01358
1092.8	0.01158	1092.8	0.07514	1092.8	0.01459
1092.86	0.01583	1092.86	0.08265	1092.86	0.01937
1092.92	0.01556	1092.92	0.06489	1092.92	0.01701
1092.97	0.01581	1092.98	0.10683	1092.98	0.01408
1093.03	0.01875	1093.04	0.11508	1093.03	0.01567
1093.09	0.01175	1093.1	0.08807	1093.09	0.01386
1093.15	0.01438	1093.16	0.10248	1093.15	0.01806
1093.21	0.0101	1093.21	0.11243	1093.21	0.01852
1093.27	0.00897	1093.27	0.10457	1093.27	0.01377
1093.33	0.01239	1093.33	0.07542	1093.33	0.01555
1093.38	0.01185	1093.39	0.09051	1093.39	0.01777
1093.44	0.01051	1093.45	0.068	1093.44	0.01296
1093.5	0.01015	1093.51	0.10536	1093.5	0.01731
1093.56	0.01486	1093.57	0.08923	1093.56	0.01703
1093.62	0.01741	1093.62	0.07956	1093.62	0.01335
1093.68	0.01304	1093.68	0.09673	1093.68	0.01641
1093.74	0.01399	1093.74	0.06196	1093.74	0.0199
1093.79	0.01214	1093.8	0.08249	1093.8	0.01782
1093.85	0.0167	1093.86	0.0688	1093.85	0.00837
1093.91	0.01546	1093.92	0.10026	1093.91	0.01601
1093.97	0.0168	1093.98	0.06436	1093.97	0.01673
1094.03	0.01572	1094.03	0.07209	1094.03	0.01759
1094.09	0.00909	1094.09	0.03276	1094.09	0.02641
1094.15	0.01091	1094.15	0.07269	1094.15	0.0156
1094.2	0.01992	1094.21	0.06737	1094.21	0.01426
1094.26	0.01416	1094.27	0.09877	1094.27	0.01945
1094.32	0.01676	1094.33	0.06671	1094.32	0.01638
1094.38	0.01505	1094.39	0.06144	1094.38	0.01772
1094.44	0.00977	1094.45	0.10225	1094.44	0.0194
1094.5	0.01138	1094.5	0.10669	1094.5	0.01671
1094.56	0.01638	1094.56	0.07341	1094.56	0.01182
1094.62	0.0191	1094.62	0.08451	1094.62	0.01478
1094.67	0.01318	1094.68	0.07971	1094.68	0.01462
1094.73	0.01417	1094.74	0.08856	1094.73	0.01084
1094.79	0.01609	1094.8	0.07516	1094.79	0.01403
1094.85	0.01272	1094.86	0.10715	1094.85	0.01823
1094.91	0.01375	1094.91	0.10908	1094.91	0.0219
1094.97	0.0158	1094.97	0.12916	1094.97	0.02075
1095.03	0.01636	1095.03	0.09005	1095.03	0.01899
1095.09	0.02117	1095.09	0.05346	1095.09	0.01482
1095.14	0.0101	1095.15	0.08502	1095.15	0.0107
1095.2	0.01586	1095.21	0.0746	1095.2	0.01236
1095.26	0.01308	1095.27	0.08768	1095.26	0.01398
1095.32	0.00963	1095.33	0.0718	1095.32	0.01264
1095.38	0.0161	1095.38	0.06256	1095.38	0.01219
1095.44	0.00969	1095.44	0.09379	1095.44	0.01192
1095.5	0.01699	1095.5	0.07502	1095.5	0.0154
1095.56	0.01223	1095.56	0.11988	1095.56	0.01415
1095.61	0.01398	1095.62	0.08666	1095.62	0.01917
1095.67	0.01325	1095.68	0.09254	1095.67	0.02129
1095.73	0.01294	1095.74	0.1155	1095.73	0.01635
1095.79	0.01147	1095.8	0.10002	1095.79	0.02011
1095.85	0.01055	1095.86	0.07909	1095.85	0.01801
1095.91	0.01195	1095.91	0.09253	1095.91	0.01654
1095.97	0.01492	1095.97	0.05873	1095.97	0.01904
1096.03	0.0135	1096.03	0.07226	1096.03	0.03051
1096.08	0.01851	1096.09	0.09072	1096.09	0.01114
1096.14	0.01405	1096.15	0.06709	1096.15	0.0147
1096.2	0.01308	1096.21	0.09366	1096.2	0.01798
1096.26	0.01544	1096.27	0.03766	1096.26	0.01238
1096.32	0.00962	1096.33	0.09344	1096.32	0.01392
1096.38	0.00963	1096.38	0.07818	1096.38	0.01631
1096.44	0.01485	1096.44	0.07796	1096.44	0.01243
1096.5	0.00979	1096.5	0.07813	1096.5	0.01421
1096.56	0.0148	1096.56	0.10756	1096.56	0.01649
1096.61	0.01707	1096.62	0.10359	1096.62	0.01475
1096.67	0.01551	1096.68	0.0908	1096.68	0.01362
1096.73	0.01122	1096.74	0.07908	1096.73	0.01773
1096.79	0.01639	1096.8	0.10036	1096.79	0.0177
1096.85	0.01717	1096.86	0.06787	1096.85	0.01356
1096.91	0.0066	1096.92	0.08084	1096.91	0.01303
1096.97	0.01661	1096.97	0.07765	1096.97	0.01199
1097.03	0.01784	1097.03	0.0713	1097.03	0.01353
1097.09	0.00886	1097.09	0.0766	1097.09	0.01629
1097.15	0.01795	1097.15	0.059	1097.15	0.01695
1097.2	0.01305	1097.21	0.05345	1097.21	0.0118
1097.26	0.00931	1097.27	0.07322	1097.26	0.02111
1097.32	0.01215	1097.33	0.08271	1097.32	0.00771
1097.38	0.01059	1097.39	0.11316	1097.38	0.01318
1097.44	0.01161	1097.45	0.05453	1097.44	0.01094
1097.5	0.01182	1097.5	0.05626	1097.5	0.01714
1097.56	0.01248	1097.56	0.08977	1097.56	0.0142
1097.62	0.01225	1097.62	0.05552	1097.62	0.01852
1097.68	0.01666	1097.68	0.0809	1097.68	0.0201
1097.74	0.0149	1097.74	0.06214	1097.74	0.01627
1097.79	0.01316	1097.8	0.0864	1097.8	0.01381
1097.85	0.01368	1097.86	0.06776	1097.86	0.01793
1097.91	0.01089	1097.92	0.09377	1097.91	0.01265
1097.97	0.01513	1097.98	0.05874	1097.97	0.01609
1098.03	0.00349	1098.04	0.07728	1098.03	0.0128
1098.09	0.00881	1098.1	0.08051	1098.09	0.02099
1098.15	0.01271	1098.15	0.09019	1098.15	0.02226
1098.21	0.0106	1098.21	0.12377	1098.21	0.01458
1098.27	0.00698	1098.27	0.11833	1098.27	0.01452
1098.33	0.01163	1098.33	0.0741	1098.33	0.01989
1098.39	0.01408	1098.39	0.05209	1098.39	0.01675
1098.44	0.01039	1098.45	0.09911	1098.45	0.0141
1098.5	0.01738	1098.51	0.08179	1098.5	0.015
1098.56	0.01559	1098.57	0.0882	1098.56	0.01075
1098.62	0.00575	1098.63	0.11359	1098.62	0.01524
1098.68	0.01044	1098.69	0.0872	1098.68	0.01555
1098.74	0.01217	1098.75	0.07516	1098.74	0.01348
1098.8	0.01741	1098.8	0.1027	1098.8	0.01615
1098.86	0.01374	1098.86	0.07566	1098.86	0.01917
1098.92	0.0115	1098.92	0.04928	1098.92	0.01676
1098.98	0.01078	1098.98	0.07282	1098.98	0.01238
1099.04	0.0126	1099.04	0.0945	1099.04	0.01903
1099.09	0.01438	1099.1	0.095	1099.1	0.01603
1099.15	0.0156	1099.16	0.10508	1099.16	0.01385
1099.21	0.0073	1099.22	0.10062	1099.21	0.01093
1099.27	0.01454	1099.28	0.03805	1099.27	0.01522
1099.33	0.00833	1099.34	0.08661	1099.33	0.01369
1099.39	0.00761	1099.4	0.09395	1099.39	0.0134
1099.45	0.01566	1099.46	0.07018	1099.45	0.0126
1099.51	0.01004	1099.51	0.13571	1099.51	0.01935
1099.57	0.01581	1099.57	0.06818	1099.57	0.02281
1099.63	0.01513	1099.63	0.07816	1099.63	0.01244
1099.69	0.01494	1099.69	0.07778	1099.69	0.02098
1099.75	0.00784	1099.75	0.05933	1099.75	0.01543
1099.81	0.01443	1099.81	0.08251	1099.81	0.01289
1099.86	0.01059	1099.87	0.10664	1099.87	0.01959
1099.92	0.01403	1099.93	0.0831	1099.93	0.01796
1099.98	0.0145	1099.99	0.08271	1099.98	0.01327
1100.04	0.01113	1100.05	0.08737	1100.04	0.01034
1100.1	0.01003	1100.11	0.06014	1100.1	0.01178
1100.16	0.01958	1100.17	0.04733	1100.16	0.01488
1100.22	0.01522	1100.23	0.10467	1100.22	0.01453
1100.28	0.0152	1100.29	0.04793	1100.28	0.01528
1100.34	0.00868	1100.34	0.08535	1100.34	0.02013
1100.4	0.01199	1100.4	0.06316	1100.4	0.02805
1100.46	0.01443	1100.46	0.07177	1100.46	0.01832
1100.52	0.00674	1100.52	0.08728	1100.52	0.01632
1100.58	0.01309	1100.58	0.09095	1100.58	0.02009
1100.64	0.01411	1100.64	0.09214	1100.64	0.01527
1100.69	0.0133	1100.7	0.07406	1100.7	0.01764
1100.75	0.0098	1100.76	0.08187	1100.76	0.0172
1100.81	0.01928	1100.82	0.08351	1100.82	0.01639
1100.87	0.00969	1100.88	0.09093	1100.87	0.02112
1100.93	0.00976	1100.94	0.1028	1100.93	0.01652
1100.99	0.01013	1101	0.09779	1100.99	0.01113
1101.05	0.01361	1101.06	0.05908	1101.05	0.016
1101.11	0.01515	1101.12	0.09752	1101.11	0.01832
1101.17	0.01324	1101.18	0.09083	1101.17	0.01985
1101.23	0.01687	1101.24	0.07598	1101.23	0.01156
1101.29	0.01105	1101.29	0.05539	1101.29	0.02401
1101.35	0.0145	1101.35	0.05297	1101.35	0.01325
1101.41	0.00987	1101.41	0.11536	1101.41	0.01891
1101.47	0.00689	1101.47	0.09219	1101.47	0.02025
1101.53	0.0091	1101.53	0.05381	1101.53	0.01796
1101.59	0.01986	1101.59	0.07505	1101.59	0.00859
1101.65	0.01093	1101.65	0.08828	1101.65	0.01982
1101.7	0.01308	1101.71	0.08867	1101.71	0.01447
1101.76	0.01332	1101.77	0.07269	1101.77	0.01561
1101.82	0.01064	1101.83	0.05973	1101.83	0.01219
1101.88	0.00684	1101.89	0.06773	1101.88	0.01549
1101.94	0.0086	1101.95	0.06559	1101.94	0.01532
1102	0.01188	1102.01	0.09693	1102	0.01185
1102.06	0.01382	1102.07	0.10746	1102.06	0.01768
1102.12	0.00692	1102.13	0.06058	1102.12	0.02013
1102.18	0.0236	1102.19	0.06969	1102.18	0.02006
1102.24	0.00949	1102.25	0.11818	1102.24	0.01196
1102.3	0.01205	1102.31	0.08542	1102.3	0.01792
1102.36	0.01501	1102.37	0.06673	1102.36	0.02074
1102.42	0.01403	1102.42	0.06895	1102.42	0.01694
1102.48	0.00983	1102.48	0.07094	1102.48	0.01469
1102.54	0.01382	1102.54	0.09617	1102.54	0.0125
1102.6	0.00997	1102.6	0.11241	1102.6	0.01512
1102.66	0.01794	1102.66	0.07665	1102.66	0.01354
1102.72	0.01379	1102.72	0.08228	1102.72	0.01314
1102.78	0.01522	1102.78	0.10367	1102.78	0.01319
1102.84	0.00846	1102.84	0.06542	1102.84	0.00904
1102.9	0.01332	1102.9	0.05468	1102.9	0.01194
1102.95	0.01904	1102.96	0.05959	1102.96	0.01636
1103.01	0.0052	1103.02	0.02197	1103.02	0.01387
1103.07	0.01429	1103.08	0.13326	1103.08	0.01678
1103.13	0.01203	1103.14	0.05816	1103.14	0.01758
1103.19	0.01383	1103.2	0.10656	1103.2	0.0136
1103.25	0.02167	1103.26	0.09519	1103.25	0.01821
1103.31	0.01386	1103.32	0.10469	1103.31	0.01468
1103.37	0.00872	1103.38	0.04922	1103.37	0.01011
1103.43	0.01156	1103.44	0.06607	1103.43	0.02126
1103.49	0.01082	1103.5	0.08038	1103.49	0.0168
1103.55	0.0096	1103.56	0.09083	1103.55	0.01197
1103.61	0.01319	1103.62	0.07575	1103.61	0.01197
1103.67	0.01208	1103.68	0.06667	1103.67	0.02076
1103.73	0.0157	1103.74	0.02991	1103.73	0.00652
1103.79	0.01125	1103.8	0.04266	1103.79	0.01471
1103.85	0.01195	1103.86	0.0775	1103.85	0.01705
1103.91	0.00466	1103.92	0.07679	1103.91	0.01044
1103.97	0.01532	1103.97	0.05777	1103.97	0.01304
1104.03	0.01211	1104.03	0.06098	1104.03	0.01453
1104.09	0.01745	1104.09	0.0705	1104.09	0.01688
1104.15	0.01526	1104.15	0.06698	1104.15	0.01575
1104.21	0.01299	1104.21	0.09553	1104.21	0.01177
1104.27	0.01025	1104.27	0.12984	1104.27	0.01708
1104.33	0.00715	1104.33	0.10485	1104.33	0.01529
1104.39	0.01856	1104.39	0.07577	1104.39	0.01713
1104.45	0.01777	1104.45	0.06827	1104.45	0.02096
1104.51	0.01202	1104.51	0.08265	1104.51	0.0155
1104.57	0.01453	1104.57	0.05858	1104.57	0.01843
1104.63	0.01123	1104.63	0.06773	1104.63	0.0207
1104.69	0.01491	1104.69	0.11867	1104.69	0.01968
1104.75	0.01439	1104.75	0.10404	1104.75	0.01269
1104.81	0.00966	1104.81	0.08046	1104.81	0.01639
1104.87	0.01646	1104.87	0.07249	1104.87	0.02108
1104.93	0.01356	1104.93	0.07017	1104.93	0.01688
1104.98	0.01631	1104.99	0.11153	1104.99	0.02052
1105.04	0.0117	1105.05	0.0951	1105.05	0.01755
1105.1	0.02261	1105.11	0.10997	1105.11	0.02159
1105.16	0.00805	1105.17	0.11945	1105.17	0.00723
1105.22	0.01354	1105.23	0.07978	1105.23	0.0123
1105.28	0.01324	1105.29	0.09066	1105.29	0.01231
1105.34	0.02393	1105.35	0.0816	1105.35	0.01465
1105.4	0.01593	1105.41	0.08667	1105.41	0.01177
1105.46	0.00639	1105.47	0.08588	1105.47	0.01686
1105.52	0.01447	1105.53	0.10154	1105.53	0.01714
1105.58	0.00665	1105.59	0.07984	1105.59	0.01426
1105.64	0.01397	1105.65	0.09026	1105.65	0.01078
1105.7	0.01109	1105.71	0.04484	1105.7	0.01705
1105.76	0.01462	1105.77	0.05602	1105.76	0.01354
1105.82	0.01304	1105.83	0.05465	1105.82	0.01164
1105.88	0.0116	1105.89	0.098	1105.88	0.0156
1105.94	0.01677	1105.95	0.05566	1105.94	0.01736
1106	0.0148	1106.01	0.08291	1106	0.02997
1106.06	0.01357	1106.07	0.07821	1106.06	0.00972
1106.12	0.01424	1106.13	0.09143	1106.12	0.01715
1106.18	0.01205	1106.19	0.08726	1106.18	0.01304
1106.24	0.00745	1106.25	0.11615	1106.24	0.01451
1106.3	0.01914	1106.31	0.07341	1106.3	0.01785
1106.36	0.01025	1106.37	0.1019	1106.36	0.02369
1106.42	0.01186	1106.43	0.11734	1106.42	0.01551
1106.48	0.01272	1106.49	0.08585	1106.48	0.01639
1106.54	0.00994	1106.55	0.11682	1106.54	0.0114
1106.6	0.01803	1106.61	0.07203	1106.6	0.01174
1106.66	0.01467	1106.67	0.08264	1106.66	0.0103
1106.72	0.01268	1106.73	0.08357	1106.72	0.01721
1106.78	0.00863	1106.79	0.13117	1106.78	0.01176
1106.84	0.01506	1106.85	0.10341	1106.84	0.01311
1106.9	0.0203	1106.91	0.06349	1106.9	0.01669
1106.96	0.00873	1106.97	0.08149	1106.96	0.01627
1107.02	0.01298	1107.03	0.09638	1107.02	0.01477
1107.08	0.01574	1107.09	0.06264	1107.08	0.01739
1107.14	0.01831	1107.15	0.14798	1107.14	0.01015
1107.2	0.01541	1107.21	0.04245	1107.2	0.0183
1107.26	0.01239	1107.27	0.06104	1107.26	0.02093
1107.32	0.00999	1107.33	0.09288	1107.32	0.00888
1107.38	0.01526	1107.39	0.09919	1107.38	0.0149
1107.44	0.01567	1107.45	0.09335	1107.44	0.0229
1107.5	0.00993	1107.51	0.08989	1107.5	0.01032
1107.56	0.01289	1107.57	0.09884	1107.56	0.01752
1107.62	0.01046	1107.63	0.07978	1107.62	0.01805
1107.68	0.01494	1107.69	0.07985	1107.68	0.01484
1107.74	0.01383	1107.75	0.10727	1107.74	0.01897
1107.8	0.00834	1107.81	0.13448	1107.81	0.01492
1107.86	0.01288	1107.87	0.08594	1107.87	0.01699
1107.92	0.01647	1107.93	0.08508	1107.93	0.01234
1107.98	0.01451	1107.99	0.09458	1107.99	0.01646
1108.04	0.01302	1108.05	0.10708	1108.05	0.01387
1108.1	0.0137	1108.11	0.12396	1108.11	0.01143
1108.16	0.01517	1108.17	0.0907	1108.17	0.0128
1108.22	0.01313	1108.23	0.09091	1108.23	0.0178
1108.28	0.01849	1108.29	0.0465	1108.29	0.01717
1108.34	0.01271	1108.35	0.07918	1108.35	0.01364
1108.41	0.01769	1108.41	0.08526	1108.41	0.01685
1108.47	0.01017	1108.47	0.09158	1108.47	0.0162
1108.53	0.01159	1108.53	0.08501	1108.53	0.02203
1108.59	0.01087	1108.59	0.08569	1108.59	0.01336
1108.65	0.01391	1108.65	0.07747	1108.65	0.02071
1108.71	0.01391	1108.71	0.0892	1108.71	0.01027
1108.77	0.01002	1108.77	0.08689	1108.77	0.01701
1108.83	0.01176	1108.83	0.10085	1108.83	0.0154
1108.89	0.01743	1108.89	0.05157	1108.89	0.01396
1108.95	0.01736	1108.95	0.06563	1108.95	0.01412
1109.01	0.0072	1109.01	0.11337	1109.01	0.00998
1109.07	0.0103	1109.07	0.09364	1109.07	0.01629
1109.13	0.01356	1109.13	0.05933	1109.13	0.01247
1109.19	0.01235	1109.19	0.05672	1109.19	0.02132
1109.25	0.00773	1109.25	0.09616	1109.25	0.01507
1109.31	0.01211	1109.31	0.07477	1109.31	0.0156
1109.37	0.01133	1109.37	0.07041	1109.37	0.01938
1109.43	0.01235	1109.43	0.08436	1109.43	0.01111
1109.49	0.02065	1109.5	0.05243	1109.49	0.01748
1109.55	0.01568	1109.56	0.06117	1109.55	0.02207
1109.61	0.01163	1109.62	0.1023	1109.61	0.00905
1109.67	0.01299	1109.68	0.0906	1109.67	0.01315
1109.73	0.01544	1109.74	0.07827	1109.73	0.01708
1109.79	0.01067	1109.8	0.09764	1109.79	0.01561
1109.85	0.01472	1109.86	0.06358	1109.85	0.02168
1109.91	0.01413	1109.92	0.0883	1109.91	0.02356
1109.97	0.00933	1109.98	0.08889	1109.97	0.0133
1110.03	0.00998	1110.04	0.10746	1110.03	0.01892
1110.09	0.00303	1110.1	0.04846	1110.09	0.01058
1110.15	0.00986	1110.16	0.0708	1110.15	0.0185
1110.21	0.01113	1110.22	0.10282	1110.22	0.02016
1110.27	0.01169	1110.28	0.07568	1110.28	0.0193
1110.33	0.01039	1110.34	0.08448	1110.34	0.02069
1110.39	0.01301	1110.4	0.09578	1110.4	0.01442
1110.46	0.01271	1110.46	0.06164	1110.46	0.02037
1110.52	0.0164	1110.52	0.10333	1110.52	0.01588
1110.58	0.01218	1110.58	0.10276	1110.58	0.01528
1110.64	0.01346	1110.64	0.09618	1110.64	0.01417
1110.7	0.01102	1110.7	0.04985	1110.7	0.01232
1110.76	0.01037	1110.76	0.06467	1110.76	0.01615
1110.82	0.01394	1110.82	0.08081	1110.82	0.01035
1110.88	0.0127	1110.88	0.08556	1110.88	0.01737
1110.94	0.01221	1110.94	0.10595	1110.94	0.01853
1111	0.01291	1111	0.08153	1111	0.02102
1111.06	0.00941	1111.07	0.05962	1111.06	0.01651
1111.12	0.01198	1111.13	0.07332	1111.12	0.01093
1111.18	0.01116	1111.19	0.05519	1111.18	0.01355
1111.24	0.01462	1111.25	0.07652	1111.24	0.01478
1111.3	0.01765	1111.31	0.09609	1111.3	0.00737
1111.36	0.01006	1111.37	0.10618	1111.36	0.01509
1111.42	0.01757	1111.43	0.06815	1111.42	0.0171
1111.48	0.01356	1111.49	0.09885	1111.48	0.01104
1111.54	0.01808	1111.55	0.09352	1111.55	0.01704
1111.6	0.01193	1111.61	0.09511	1111.61	0.01363
1111.66	0.006	1111.67	0.06208	1111.67	0.01597
1111.73	0.01156	1111.73	0.09661	1111.73	0.01686
1111.79	0.01205	1111.79	0.06862	1111.79	0.01954
1111.85	0.01343	1111.85	0.09684	1111.85	0.01473
1111.91	0.00891	1111.91	0.0743	1111.91	0.01412
1111.97	0.01652	1111.97	0.07029	1111.97	0.01388
1112.03	0.01072	1112.03	0.06651	1112.03	0.01719
1112.09	0.01501	1112.09	0.06629	1112.09	0.01799
1112.15	0.01413	1112.16	0.13064	1112.15	0.0126
1112.21	0.01965	1112.22	0.07117	1112.21	0.02104
1112.27	0.01425	1112.28	0.11137	1112.27	0.01636
1112.33	0.01432	1112.34	0.09497	1112.33	0.01004
1112.39	0.01679	1112.4	0.0627	1112.39	0.01371
1112.45	0.00949	1112.46	0.07924	1112.45	0.00976
1112.51	0.00988	1112.52	0.06378	1112.51	0.01834
1112.57	0.01165	1112.58	0.09723	1112.58	0.01916
1112.63	0.01365	1112.64	0.07035	1112.64	0.01837
1112.69	0.01753	1112.7	0.05844	1112.7	0.01834
1112.76	0.01399	1112.76	0.06649	1112.76	0.01608
1112.82	0.01241	1112.82	0.10693	1112.82	0.01963
1112.88	0.01612	1112.88	0.07717	1112.88	0.01995
1112.94	0.01272	1112.94	0.11838	1112.94	0.01936
1113	0.01342	1113	0.07612	1113	0.01843
1113.06	0.01795	1113.06	0.06206	1113.06	0.01964
1113.12	0.01371	1113.13	0.10409	1113.12	0.01363
1113.18	0.0199	1113.19	0.06686	1113.18	0.00991
1113.24	0.01169	1113.25	0.07333	1113.24	0.01619
1113.3	0.01214	1113.31	0.09933	1113.3	0.01308
1113.36	0.01274	1113.37	0.06156	1113.36	0.00669
1113.42	0.01732	1113.43	0.09432	1113.42	0.01724
1113.48	0.0118	1113.49	0.07777	1113.49	0.01507
1113.54	0.01078	1113.55	0.11874	1113.55	0.01609
1113.61	0.01399	1113.61	0.06337	1113.61	0.01754
1113.67	0.01653	1113.67	0.08033	1113.67	0.02364
1113.73	0.01166	1113.73	0.08743	1113.73	0.01568
1113.79	0.01539	1113.79	0.07155	1113.79	0.01351
1113.85	0.01369	1113.85	0.0999	1113.85	0.02057
1113.91	0.01247	1113.92	0.08812	1113.91	0.01029
1113.97	0.0082	1113.98	0.08038	1113.97	0.02385
1114.03	0.01363	1114.04	0.04249	1114.03	0.01408
1114.09	0.01732	1114.1	0.09394	1114.09	0.01792
1114.15	0.01684	1114.16	0.09284	1114.15	0.01459
1114.21	0.0111	1114.22	0.07784	1114.21	0.01445
1114.27	0.01946	1114.28	0.11279	1114.28	0.01625
1114.33	0.01365	1114.34	0.0982	1114.34	0.01287
1114.4	0.01482	1114.4	0.05701	1114.4	0.01732
1114.46	0.01425	1114.46	0.10462	1114.46	0.01741
1114.52	0.01175	1114.52	0.06114	1114.52	0.01527
1114.58	0.00955	1114.58	0.11979	1114.58	0.02315
1114.64	0.01075	1114.65	0.05179	1114.64	0.02279
1114.7	0.01704	1114.71	0.10504	1114.7	0.00912
1114.76	0.01483	1114.77	0.06904	1114.76	0.026
1114.82	0.01197	1114.83	0.06927	1114.82	0.01625
1114.88	0.00993	1114.89	0.02657	1114.88	0.01485
1114.94	0.01104	1114.95	0.11212	1114.95	0.01212
1115	0.01652	1115.01	0.08001	1115.01	0.0202
1115.07	0.01505	1115.07	0.02996	1115.07	0.01337
1115.13	0.0107	1115.13	0.07681	1115.13	0.01419
1115.19	0.01754	1115.19	0.10048	1115.19	0.01906
1115.25	0.01318	1115.25	0.09442	1115.25	0.01159
1115.31	0.01192	1115.31	0.09471	1115.31	0.01202
1115.37	0.01233	1115.38	0.07527	1115.37	0.01776
1115.43	0.01066	1115.44	0.07517	1115.43	0.0215
1115.49	0.01846	1115.5	0.11136	1115.49	0.01425
1115.55	0.0139	1115.56	0.08248	1115.55	0.01913
1115.61	0.01624	1115.62	0.07433	1115.62	0.00918
1115.67	0.01345	1115.68	0.07367	1115.68	0.01604
1115.74	0.01533	1115.74	0.0521	1115.74	0.01443
1115.8	0.01314	1115.8	0.10544	1115.8	0.02096
1115.86	0.01035	1115.86	0.07013	1115.86	0.0212
1115.92	0.0212	1115.92	0.07922	1115.92	0.00956
1115.98	0.01234	1115.99	0.14104	1115.98	0.01617
1116.04	0.01352	1116.05	0.05348	1116.04	0.01597
1116.1	0.01288	1116.11	0.1248	1116.1	0.01291
1116.16	0.01138	1116.17	0.10385	1116.16	0.01208
1116.22	0.00971	1116.23	0.03369	1116.23	0.02018
1116.28	0.01396	1116.29	0.0927	1116.29	0.02002
1116.35	0.01367	1116.35	0.08176	1116.35	0.01706
1116.41	0.00988	1116.41	0.09461	1116.41	0.01169
1116.47	0.01998	1116.47	0.06248	1116.47	0.01653
1116.53	0.00895	1116.54	0.06764	1116.53	0.01438
1116.59	0.01311	1116.6	0.06769	1116.59	0.01695
1116.65	0.01809	1116.66	0.08679	1116.65	0.00997
1116.71	0.01412	1116.72	0.09708	1116.71	0.02037
1116.77	0.01115	1116.78	0.04659	1116.78	0.01717
1116.83	0.01566	1116.84	0.08613	1116.84	0.00887
1116.9	0.00936	1116.9	0.08503	1116.9	0.01158
1116.96	0.01605	1116.96	0.07096	1116.96	0.02448
1117.02	0.01278	1117.02	0.09386	1117.02	0.01559
1117.08	0.01525	1117.08	0.07525	1117.08	0.01739
1117.14	0.01377	1117.15	0.16001	1117.14	0.01647
1117.2	0.01498	1117.21	0.04334	1117.2	0.01838
1117.26	0.02182	1117.27	0.06749	1117.26	0.01715
1117.32	0.01393	1117.33	0.04151	1117.33	0.01896
1117.38	0.01272	1117.39	0.08293	1117.39	0.01021
1117.45	0.01051	1117.45	0.05617	1117.45	0.01899
1117.51	0.00922	1117.51	0.12998	1117.51	0.01492
1117.57	0.01821	1117.57	0.11714	1117.57	0.01343
1117.63	0.01434	1117.64	0.07481	1117.63	0.01301
1117.69	0.01168	1117.7	0.03937	1117.69	0.01914
1117.75	0.01296	1117.76	0.08183	1117.75	0.01157
1117.81	0.01096	1117.82	0.13071	1117.81	0.02306
1117.87	0.01475	1117.88	0.08783	1117.88	0.01709
1117.94	0.00963	1117.94	0.10596	1117.94	0.02022
1118	0.01388	1118	0.07519	1118	0.02026
1118.06	0.012	1118.06	0.12099	1118.06	0.01726
1118.12	0.01197	1118.13	0.08808	1118.12	0.0152
1118.18	0.0148	1118.19	0.08833	1118.18	0.01303
1118.24	0.0063	1118.25	0.09805	1118.24	0.01606
1118.3	0.01115	1118.31	0.0655	1118.3	0.01393
1118.36	0.01604	1118.37	0.11439	1118.37	0.02042
1118.43	0.00932	1118.43	0.10256	1118.43	0.02198
1118.49	0.01561	1118.49	0.08716	1118.49	0.00969
1118.55	0.01414	1118.55	0.07813	1118.55	0.01941
1118.61	0.01663	1118.62	0.09376	1118.61	0.01516
1118.67	0.01548	1118.68	0.14556	1118.67	0.01757
1118.73	0.01367	1118.74	0.04404	1118.73	0.0113
1118.79	0.01364	1118.8	0.09122	1118.8	0.01554
1118.85	0.01135	1118.86	0.12218	1118.86	0.01074
1118.92	0.01515	1118.92	0.05477	1118.92	0.02044
1118.98	0.01696	1118.98	0.07576	1118.98	0.01844
1119.04	0.0081	1119.04	0.0567	1119.04	0.01286
1119.1	0.02041	1119.11	0.12447	1119.1	0.02008
1119.16	0.01619	1119.17	0.12194	1119.16	0.01247
1119.22	0.01564	1119.23	0.0792	1119.22	0.0172
1119.28	0.00901	1119.29	0.09572	1119.29	0.01833
1119.35	0.00878	1119.35	0.07307	1119.35	0.01417
1119.41	0.01015	1119.41	0.06873	1119.41	0.01461
1119.47	0.01209	1119.47	0.08045	1119.47	0.01941
1119.53	0.01004	1119.54	0.07842	1119.53	0.0102
1119.59	0.01646	1119.6	0.10688	1119.59	0.01072
1119.65	0.00815	1119.66	0.07773	1119.65	0.01372
1119.71	0.01898	1119.72	0.06812	1119.72	0.01811
1119.78	0.00815	1119.78	0.11905	1119.78	0.02105
1119.84	0.01691	1119.84	0.07237	1119.84	0.0161
1119.9	0.01113	1119.9	0.06047	1119.9	0.01495
1119.96	0.01365	1119.97	0.11776	1119.96	0.01186
1120.02	0.0141	1120.03	0.07777	1120.02	0.01459
1120.08	0.01098	1120.09	0.0669	1120.08	0.01481
1120.14	0.0112	1120.15	0.05979	1120.15	0.01537
1120.21	0.01178	1120.21	0.0932	1120.21	0.01944
1120.27	0.01373	1120.27	0.08935	1120.27	0.01212
1120.33	0.01608	1120.33	0.11404	1120.33	0.00974
1120.39	0.01064	1120.4	0.06071	1120.39	0.01546
1120.45	0.01522	1120.46	0.10333	1120.45	0.01515
1120.51	0.0132	1120.52	0.10639	1120.51	0.01636
1120.57	0.01199	1120.58	0.06717	1120.58	0.01855
1120.64	0.00914	1120.64	0.07961	1120.64	0.02076
1120.7	0.00897	1120.7	0.07924	1120.7	0.01748
1120.76	0.00307	1120.77	0.1117	1120.76	0.01525
1120.82	0.01265	1120.83	0.11927	1120.82	0.00887
1120.88	0.0108	1120.89	0.08057	1120.88	0.02026
1120.94	0.01283	1120.95	0.08791	1120.95	0.01872
1121.01	0.01192	1121.01	0.07519	1121.01	0.01747
1121.07	0.01261	1121.07	0.0911	1121.07	0.02229
1121.13	0.01864	1121.13	0.1075	1121.13	0.01454
1121.19	0.01548	1121.2	0.08786	1121.19	0.01835
1121.25	0.01008	1121.26	0.09004	1121.25	0.02163
1121.31	0.01863	1121.32	0.09387	1121.31	0.01547
1121.37	0.01494	1121.38	0.09222	1121.38	0.01665
1121.44	0.0122	1121.44	0.0794	1121.44	0.01776
1121.5	0.01163	1121.5	0.07814	1121.5	0.01454
1121.56	0.01339	1121.57	0.09956	1121.56	0.01485
1121.62	0.01403	1121.63	0.11419	1121.62	0.01833
1121.68	0.01262	1121.69	0.08298	1121.68	0.01747
1121.74	0.01706	1121.75	0.05344	1121.75	0.0158
1121.81	0.01259	1121.81	0.05949	1121.81	0.01222
1121.87	0.00954	1121.87	0.08031	1121.87	0.01715
1121.93	0.01169	1121.94	0.10791	1121.93	0.01537
1121.99	0.01508	1122	0.07376	1121.99	0.01829
1122.05	0.007	1122.06	0.06332	1122.05	0.02053
1122.11	0.01369	1122.12	0.09526	1122.12	0.0141
1122.18	0.01362	1122.18	0.12021	1122.18	0.02602
1122.24	0.01557	1122.24	0.09722	1122.24	0.02062
1122.3	0.01494	1122.31	0.06717	1122.3	0.01041
1122.36	0.01612	1122.37	0.0774	1122.36	0.01662
1122.42	0.01051	1122.43	0.09157	1122.42	0.0138
1122.48	0.01679	1122.49	0.11073	1122.49	0.01431
1122.55	0.01357	1122.55	0.10153	1122.55	0.02139
1122.61	0.01232	1122.61	0.07907	1122.61	0.01535
1122.67	0.01651	1122.68	0.12968	1122.67	0.01366
1122.73	0.01856	1122.74	0.07716	1122.73	0.01335
1122.79	0.01202	1122.8	0.10612	1122.8	0.01871
1122.86	0.014	1122.86	0.09577	1122.86	0.01274
1122.92	0.01603	1122.92	0.05301	1122.92	0.01487
1122.98	0.01538	1122.98	0.07344	1122.98	0.02667
1123.04	0.01284	1123.05	0.1346	1123.04	0.02049
1123.1	0.01522	1123.11	0.06073	1123.1	0.01505
1123.16	0.00833	1123.17	0.08851	1123.17	0.01524
1123.23	0.01176	1123.23	0.0652	1123.23	0.01518
1123.29	0.0124	1123.29	0.14196	1123.29	0.02013
1123.35	0.0141	1123.36	0.1415	1123.35	0.01168
1123.41	0.01006	1123.42	0.12542	1123.41	0.01448
1123.47	0.0158	1123.48	0.06006	1123.48	0.01409
1123.54	0.0201	1123.54	0.05088	1123.54	0.0148
1123.6	0.01429	1123.6	0.05913	1123.6	0.02523
1123.66	0.01058	1123.66	0.08249	1123.66	0.01342
1123.72	0.01311	1123.73	0.09674	1123.72	0.01035
1123.78	0.01152	1123.79	0.05444	1123.78	0.0102
1123.84	0.01013	1123.85	0.09426	1123.85	0.01398
1123.91	0.01269	1123.91	0.05748	1123.91	0.0146
1123.97	0.01498	1123.97	0.0803	1123.97	0.02065
1124.03	0.01297	1124.04	0.05931	1124.03	0.01558
1124.09	0.01457	1124.1	0.10352	1124.09	0.01359
1124.15	0.00949	1124.16	0.07027	1124.16	0.01737
1124.22	0.01277	1124.22	0.1121	1124.22	0.01256
1124.28	0.00973	1124.28	0.0587	1124.28	0.01553
1124.34	0.00758	1124.35	0.07574	1124.34	0.01947
1124.4	0.01603	1124.41	0.07811	1124.4	0.0134
1124.46	0.01319	1124.47	0.09222	1124.47	0.02202
1124.53	0.01223	1124.53	0.09622	1124.53	0.01824
1124.59	0.01393	1124.59	0.06767	1124.59	0.01441
1124.65	0.01155	1124.66	0.11044	1124.65	0.00844
1124.71	0.01231	1124.72	0.09754	1124.71	0.0145
1124.77	0.01254	1124.78	0.07416	1124.78	0.01337
1124.84	0.00944	1124.84	0.08905	1124.84	0.0215
1124.9	0.01669	1124.9	0.06236	1124.9	0.01623
1124.96	0.01365	1124.97	0.08751	1124.96	0.01149
1125.02	0.01178	1125.03	0.08912	1125.02	0.01369
1125.08	0.01425	1125.09	0.074	1125.08	0.01974
1125.15	0.01595	1125.15	0.11247	1125.15	0.01589
1125.21	0.01133	1125.21	0.08076	1125.21	0.01466
1125.27	0.00935	1125.28	0.04447	1125.27	0.01564
1125.33	0.01374	1125.34	0.05395	1125.33	0.01981
1125.39	0.01176	1125.4	0.06798	1125.4	0.01439
1125.46	0.01462	1125.46	0.09839	1125.46	0.01329
1125.52	0.01707	1125.52	0.09571	1125.52	0.01435
1125.58	0.01343	1125.59	0.09335	1125.58	0.01888
1125.64	0.01206	1125.65	0.13436	1125.64	0.01309
1125.7	0.01332	1125.71	0.07486	1125.71	0.01461
1125.77	0.01128	1125.77	0.07644	1125.77	0.01532
1125.83	0.01226	1125.83	0.0931	1125.83	0.01879
1125.89	0.01429	1125.9	0.06305	1125.89	0.00843
1125.95	0.00684	1125.96	0.07404	1125.95	0.01212
1126.01	0.01048	1126.02	0.09162	1126.02	0.01732
1126.08	0.01311	1126.08	0.1039	1126.08	0.01404
1126.14	0.01962	1126.14	0.06214	1126.14	0.01194
1126.2	0.01518	1126.21	0.05744	1126.2	0.01203
1126.26	0.00916	1126.27	0.05451	1126.26	0.01668
1126.32	0.01295	1126.33	0.10808	1126.33	0.01485
1126.39	0.01045	1126.39	0.07524	1126.39	0.01682
1126.45	0.0168	1126.46	0.11594	1126.45	0.02542
1126.51	0.01113	1126.52	0.09413	1126.51	0.0141
1126.57	0.01495	1126.58	0.06437	1126.58	0.01289
1126.64	0.01797	1126.64	0.09537	1126.64	0.02455
1126.7	0.01099	1126.7	0.09642	1126.7	0.02015
1126.76	0.0163	1126.77	0.09443	1126.76	0.01368
1126.82	0.01325	1126.83	0.07656	1126.82	0.01436
1126.88	0.01495	1126.89	0.09422	1126.89	0.01062
1126.95	0.01032	1126.95	0.08928	1126.95	0.01154
1127.01	0.01823	1127.01	0.07423	1127.01	0.01329
1127.07	0.01614	1127.08	0.08344	1127.07	0.01762
1127.13	0.01406	1127.14	0.06434	1127.14	0.01828
1127.2	0.00979	1127.2	0.0974	1127.2	0.01618
1127.26	0.0091	1127.26	0.09125	1127.26	0.01852
1127.32	0.01419	1127.33	0.07274	1127.32	0.01074
1127.38	0.01802	1127.39	0.09899	1127.38	0.02464
1127.44	0.01042	1127.45	0.09993	1127.45	0.02087
1127.51	0.01167	1127.51	0.06337	1127.51	0.00849
1127.57	0.01718	1127.58	0.08758	1127.57	0.01261
1127.63	0.01101	1127.64	0.08166	1127.63	0.01612
1127.69	0.01108	1127.7	0.07367	1127.7	0.0147
1127.76	0.01101	1127.76	0.10945	1127.76	0.01556
1127.82	0.01157	1127.82	0.07102	1127.82	0.02135
1127.88	0.01354	1127.89	0.0909	1127.88	0.0136
1127.94	0.00943	1127.95	0.1237	1127.94	0.00984
1128.01	0.01114	1128.01	0.10588	1128.01	0.0142
1128.07	0.01187	1128.07	0.12249	1128.07	0.01971
1128.13	0.01307	1128.14	0.10592	1128.13	0.01875
1128.19	0.01297	1128.2	0.06211	1128.19	0.02096
1128.25	0.0105	1128.26	0.11225	1128.26	0.02138
1128.32	0.01561	1128.32	0.08223	1128.32	0.01513
1128.38	0.01463	1128.39	0.07357	1128.38	0.01453
1128.44	0.0143	1128.45	0.07051	1128.44	0.01359
1128.5	0.01229	1128.51	0.04589	1128.51	0.01836
1128.57	0.01356	1128.57	0.09419	1128.57	0.01373
1128.63	0.01417	1128.64	0.06384	1128.63	0.01189
1128.69	0.0153	1128.7	0.06449	1128.69	0.01402
1128.75	0.01415	1128.76	0.09279	1128.76	0.01498
1128.82	0.01123	1128.82	0.06074	1128.82	0.01879
1128.88	0.01517	1128.88	0.0769	1128.88	0.02055
1128.94	0.01215	1128.95	0.07475	1128.94	0.01632
1129	0.01473	1129.01	0.08149	1129.01	0.01525
1129.07	0.01503	1129.07	0.09084	1129.07	0.00773
1129.13	0.01389	1129.13	0.05322	1129.13	0.01715
1129.19	0.01409	1129.2	0.10985	1129.19	0.0088
1129.25	0.02119	1129.26	0.07482	1129.26	0.0148
1129.32	0.00988	1129.32	0.09854	1129.32	0.01929
1129.38	0.01838	1129.38	0.10033	1129.38	0.01371
1129.44	0.01022	1129.45	0.10853	1129.44	0.01664
1129.5	0.01097	1129.51	0.0898	1129.51	0.01042
1129.57	0.00765	1129.57	0.06439	1129.57	0.00746
1129.63	0.01164	1129.63	0.09807	1129.63	0.01603
1129.69	0.01913	1129.7	0.05436	1129.69	0.01859
1129.75	0.01445	1129.76	0.0858	1129.76	0.01358
1129.82	0.01984	1129.82	0.06723	1129.82	0.01463
1129.88	0.00918	1129.88	0.08008	1129.88	0.01963
1129.94	0.01179	1129.95	0.08828	1129.94	0.0185
1130	0.01111	1130.01	0.06203	1130.01	0.01807
1130.07	0.01642	1130.07	0.07965	1130.07	0.00964
1130.13	0.01181	1130.13	0.06539	1130.13	0.01651
1130.19	0.01409	1130.2	0.10705	1130.19	0.01625
1130.25	0.0123	1130.26	0.10372	1130.26	0.02541
1130.32	0.0073	1130.32	0.05332	1130.32	0.01362
1130.38	0.01819	1130.39	0.059	1130.38	0.01053
1130.44	0.01486	1130.45	0.09363	1130.44	0.01934
1130.5	0.00965	1130.51	0.07943	1130.51	0.0218
1130.57	0.01541	1130.57	0.13622	1130.57	0.01199
1130.63	0.00668	1130.64	0.08001	1130.63	0.01271
1130.69	0.00757	1130.7	0.08789	1130.69	0.01719
1130.75	0.00609	1130.76	0.1087	1130.76	0.02004
1130.82	0.0163	1130.82	0.13448	1130.82	0.01177
1130.88	0.01272	1130.89	0.07368	1130.88	0.01272
1130.94	0.0165	1130.95	0.057	1130.94	0.01461
1131.01	0.01613	1131.01	0.10486	1131.01	0.01158
1131.07	0.01145	1131.07	0.064	1131.07	0.01718
1131.13	0.01513	1131.14	0.08789	1131.13	0.01592
1131.19	0.01093	1131.2	0.10967	1131.2	0.03045
1131.26	0.00887	1131.26	0.13174	1131.26	0.01724
1131.32	0.01266	1131.32	0.09385	1131.32	0.02574
1131.38	0.01265	1131.39	0.11165	1131.38	0.01542
1131.44	0.01597	1131.45	0.10527	1131.45	0.01671
1131.51	0.0144	1131.51	0.06564	1131.51	0.01616
1131.57	0.01368	1131.58	0.09448	1131.57	0.01524
1131.63	0.01093	1131.64	0.0659	1131.63	0.01314
1131.7	0.00796	1131.7	0.07375	1131.7	0.0207
1131.76	0.01593	1131.76	0.0948	1131.76	0.01734
1131.82	0.01301	1131.83	0.06578	1131.82	0.01787
1131.88	0.01473	1131.89	0.09785	1131.89	0.00962
1131.95	0.01441	1131.95	0.07904	1131.95	0.01396
1132.01	0.00936	1132.02	0.07706	1132.01	0.02637
1132.07	0.01427	1132.08	0.10904	1132.07	0.01675
1132.13	0.00841	1132.14	0.06731	1132.14	0.0117
1132.2	0.01249	1132.2	0.11788	1132.2	0.01495
1132.26	0.01283	1132.27	0.06916	1132.26	0.01612
1132.32	0.01324	1132.33	0.08975	1132.32	0.00856
1132.39	0.01745	1132.39	0.0992	1132.39	0.01292
1132.45	0.00901	1132.45	0.1216	1132.45	0.02152
1132.51	0.01598	1132.52	0.06982	1132.51	0.01913
1132.57	0.01494	1132.58	0.07093	1132.58	0.01949
1132.64	0.01219	1132.64	0.0855	1132.64	0.01449
1132.7	0.01638	1132.71	0.0891	1132.7	0.00869
1132.76	0.01188	1132.77	0.09746	1132.76	0.01898
1132.83	0.02019	1132.83	0.06711	1132.83	0.01384
1132.89	0.01644	1132.89	0.11707	1132.89	0.01241
1132.95	0.01661	1132.96	0.07547	1132.95	0.02235
1133.01	0.01391	1133.02	0.07806	1133.02	0.01264
1133.08	0.01571	1133.08	0.0551	1133.08	0.01318
1133.14	0.01252	1133.15	0.07595	1133.14	0.01215
1133.2	0.01173	1133.21	0.08488	1133.2	0.0169
1133.27	0.01036	1133.27	0.09407	1133.27	0.0173
1133.33	0.01354	1133.33	0.11106	1133.33	0.01886
1133.39	0.01372	1133.4	0.12064	1133.39	0.01543
1133.45	0.01427	1133.46	0.1031	1133.46	0.01408
1133.52	0.01589	1133.52	0.08026	1133.52	0.01662
1133.58	0.01087	1133.59	0.09505	1133.58	0.01179
1133.64	0.01732	1133.65	0.05158	1133.65	0.02203
1133.71	0.0125	1133.71	0.08114	1133.71	0.01853
1133.77	0.00989	1133.78	0.07565	1133.77	0.0188
1133.83	0.01228	1133.84	0.0777	1133.83	0.01458
1133.9	0.01581	1133.9	0.0869	1133.9	0.01592
1133.96	0.0161	1133.96	0.09662	1133.96	0.01491
1134.02	0.01432	1134.03	0.10416	1134.02	0.0182
1134.08	0.0177	1134.09	0.03329	1134.09	0.016
1134.15	0.01233	1134.15	0.05144	1134.15	0.01501
1134.21	0.01526	1134.22	0.06629	1134.21	0.01879
1134.27	0.00893	1134.28	0.09777	1134.28	0.01458
1134.34	0.01527	1134.34	0.05735	1134.34	0.02181
1134.4	0.0169	1134.41	0.08327	1134.4	0.00983
1134.46	0.00908	1134.47	0.06229	1134.46	0.01408
1134.53	0.01416	1134.53	0.09251	1134.53	0.01452
1134.59	0.01296	1134.59	0.09668	1134.59	0.01764
1134.65	0.01789	1134.66	0.09658	1134.65	0.01485
1134.71	0.01121	1134.72	0.06412	1134.72	0.01617
1134.78	0.01151	1134.78	0.07187	1134.78	0.01466
1134.84	0.01763	1134.85	0.10181	1134.84	0.01664
1134.9	0.01136	1134.91	0.08191	1134.91	0.01365
1134.97	0.01529	1134.97	0.12664	1134.97	0.01153
1135.03	0.00933	1135.04	0.09314	1135.03	0.01505
1135.09	0.01587	1135.1	0.09688	1135.1	0.0095
1135.16	0.01159	1135.16	0.0715	1135.16	0.02298
1135.22	0.01566	1135.23	0.11036	1135.22	0.01437
1135.28	0.01119	1135.29	0.07142	1135.28	0.01777
1135.35	0.00913	1135.35	0.09423	1135.35	0.01723
1135.41	0.01453	1135.42	0.06669	1135.41	0.01686
1135.47	0.00972	1135.48	0.10168	1135.47	0.02536
1135.54	0.01476	1135.54	0.10518	1135.54	0.01747
1135.6	0.01017	1135.6	0.04666	1135.6	0.0159
1135.66	0.01114	1135.67	0.06097	1135.66	0.01641
1135.73	0.01086	1135.73	0.1008	1135.73	0.0155
1135.79	0.01487	1135.79	0.09811	1135.79	0.01371
1135.85	0.01582	1135.86	0.06962	1135.85	0.01803
1135.91	0.01889	1135.92	0.09026	1135.92	0.01328
1135.98	0.01625	1135.98	0.09358	1135.98	0.02172
1136.04	0.01048	1136.05	0.08454	1136.04	0.01186
1136.1	0.00887	1136.11	0.08964	1136.11	0.01554
1136.17	0.01344	1136.17	0.09558	1136.17	0.01304
1136.23	0.00614	1136.24	0.0726	1136.23	0.01365
1136.29	0.00746	1136.3	0.08309	1136.3	0.01684
1136.36	0.01622	1136.36	0.07655	1136.36	0.01538
1136.42	0.01673	1136.43	0.07563	1136.42	0.01885
1136.48	0.02667	1136.49	0.08142	1136.49	0.01783
1136.55	0.0092	1136.55	0.05361	1136.55	0.01804
1136.61	0.02179	1136.62	0.10062	1136.61	0.01157
1136.67	0.00978	1136.68	0.11444	1136.68	0.00815
1136.74	0.01311	1136.74	0.06486	1136.74	0.02349
1136.8	0.0096	1136.81	0.07504	1136.8	0.02207
1136.86	0.01328	1136.87	0.0976	1136.87	0.01563
1136.93	0.01725	1136.93	0.06897	1136.93	0.02083
1136.99	0.01131	1137	0.1028	1136.99	0.02203
1137.05	0.01272	1137.06	0.07327	1137.06	0.01354
1137.12	0.01314	1137.12	0.08448	1137.12	0.02434
1137.18	0.00919	1137.19	0.1123	1137.18	0.01621
1137.24	0.01936	1137.25	0.09055	1137.25	0.02135
1137.31	0.01638	1137.31	0.0892	1137.31	0.01267
1137.37	0.01275	1137.38	0.10765	1137.37	0.0113
1137.43	0.01379	1137.44	0.07051	1137.44	0.01681
1137.5	0.01379	1137.5	0.14573	1137.5	0.01429
1137.56	0.01799	1137.57	0.08328	1137.56	0.01163
1137.62	0.01141	1137.63	0.1054	1137.63	0.01108
1137.69	0.01584	1137.69	0.08691	1137.69	0.01272
1137.75	0.00771	1137.76	0.07795	1137.75	0.0139
1137.81	0.02197	1137.82	0.0755	1137.82	0.02268
1137.88	0.01413	1137.88	0.0379	1137.88	0.0108
1137.94	0.01613	1137.95	0.0726	1137.94	0.0177
1138	0.00884	1138.01	0.06952	1138.01	0.01184
1138.07	0.0159	1138.07	0.06486	1138.07	0.01978
1138.13	0.01396	1138.14	0.06976	1138.13	0.01362
1138.19	0.01467	1138.2	0.06029	1138.2	0.01766
1138.26	0.01005	1138.26	0.07999	1138.26	0.02001
1138.32	0.01438	1138.33	0.05955	1138.32	0.01494
1138.39	0.01734	1138.39	0.08882	1138.39	0.01416
1138.45	0.01211	1138.45	0.09225	1138.45	0.0081
1138.51	0.01508	1138.52	0.05563	1138.51	0.01361
1138.58	0.01686	1138.58	0.11322	1138.58	0.01462
1138.64	0.01482	1138.65	0.10894	1138.64	0.0217
1138.7	0.01381	1138.71	0.0747	1138.7	0.01804
1138.77	0.02069	1138.77	0.11214	1138.77	0.0148
1138.83	0.00835	1138.84	0.12258	1138.83	0.01094
1138.89	0.01117	1138.9	0.09768	1138.9	0.01556
1138.96	0.01376	1138.96	0.12087	1138.96	0.01615
1139.02	0.01028	1139.03	0.07221	1139.02	0.01965
1139.08	0.01671	1139.09	0.05494	1139.09	0.02478
1139.15	0.01435	1139.15	0.07961	1139.15	0.01666
1139.21	0.01694	1139.22	0.0661	1139.21	0.01748
1139.27	0.01564	1139.28	0.10092	1139.28	0.01291
1139.34	0.01525	1139.34	0.0526	1139.34	0.01457
1139.4	0.01791	1139.41	0.06529	1139.4	0.01162
1139.47	0.01485	1139.47	0.07357	1139.47	0.01845
1139.53	0.0139	1139.54	0.1047	1139.53	0.00745
1139.59	0.0067	1139.6	0.09638	1139.59	0.02165
1139.66	0.01008	1139.66	0.09572	1139.66	0.02013
1139.72	0.01626	1139.73	0.08376	1139.72	0.01728
1139.78	0.00749	1139.79	0.06506	1139.79	0.0131
1139.85	0.01553	1139.85	0.09103	1139.85	0.01594
1139.91	0.01339	1139.92	0.07209	1139.91	0.01516
1139.97	0.01091	1139.98	0.0914	1139.98	0.01247
1140.04	0.01515	1140.04	0.07483	1140.04	0.01564
1140.1	0.00987	1140.11	0.10171	1140.1	0.0143
1140.17	0.01052	1140.17	0.05942	1140.17	0.02153
1140.23	0.01042	1140.24	0.0818	1140.23	0.01421
1140.29	0.01412	1140.3	0.08892	1140.29	0.02307
1140.36	0.02109	1140.36	0.09513	1140.36	0.01459
1140.42	0.01317	1140.43	0.06917	1140.42	0.02092
1140.48	0.01001	1140.49	0.09512	1140.49	0.02349
1140.55	0.00874	1140.55	0.07946	1140.55	0.01713
1140.61	0.02157	1140.62	0.09062	1140.61	0.02063
1140.68	0.01826	1140.68	0.09096	1140.68	0.01397
1140.74	0.01432	1140.75	0.09292	1140.74	0.01042
1140.8	0.01287	1140.81	0.10102	1140.8	0.01613
1140.87	0.01538	1140.87	0.0814	1140.87	0.01439
1140.93	0.01629	1140.94	0.10067	1140.93	0.02242
1140.99	0.0124	1141	0.08497	1141	0.01779
1141.06	0.01102	1141.06	0.0861	1141.06	0.01106
1141.12	0.01767	1141.13	0.08972	1141.12	0.00986
1141.19	0.02123	1141.19	0.10354	1141.19	0.0177
1141.25	0.01132	1141.26	0.08489	1141.25	0.01617
1141.31	0.016	1141.32	0.07342	1141.31	0.01567
1141.38	0.01262	1141.38	0.10127	1141.38	0.01938
1141.44	0.01883	1141.45	0.12645	1141.44	0.01998
1141.5	0.01406	1141.51	0.08697	1141.51	0.01056
1141.57	0.01035	1141.57	0.10807	1141.57	0.01183
1141.63	0.01368	1141.64	0.0426	1141.63	0.0153
1141.7	0.01479	1141.7	0.0898	1141.7	0.02131
1141.76	0.014	1141.77	0.0761	1141.76	0.01411
1141.82	0.01244	1141.83	0.10455	1141.83	0.01148
1141.89	0.01962	1141.89	0.07554	1141.89	0.01748
1141.95	0.01703	1141.96	0.11212	1141.95	0.01837
1142.02	0.01452	1142.02	0.04467	1142.02	0.01511
1142.08	0.01258	1142.09	0.075	1142.08	0.02311
1142.14	0.01216	1142.15	0.09561	1142.15	0.02369
1142.21	0.01475	1142.21	0.06931	1142.21	0.01554
1142.27	0.01885	1142.28	0.08084	1142.27	0.00792
1142.34	0.01787	1142.34	0.08414	1142.34	0.01838
1142.4	0.01554	1142.41	0.08891	1142.4	0.0194
1142.46	0.01306	1142.47	0.05838	1142.46	0.01763
1142.53	0.01666	1142.53	0.09375	1142.53	0.01043
1142.59	0.01573	1142.6	0.08659	1142.59	0.0191
1142.65	0.01656	1142.66	0.12433	1142.66	0.02089
1142.72	0.01251	1142.72	0.08356	1142.72	0.01899
1142.78	0.01183	1142.79	0.09855	1142.78	0.01809
1142.85	0.01293	1142.85	0.12435	1142.85	0.01831
1142.91	0.00761	1142.92	0.08637	1142.91	0.02292
1142.97	0.01344	1142.98	0.07158	1142.98	0.01408
1143.04	0.01565	1143.04	0.08108	1143.04	0.01317
1143.1	0.01166	1143.11	0.0751	1143.1	0.01488
1143.17	0.01057	1143.17	0.11721	1143.17	0.02469
1143.23	0.0149	1143.24	0.10767	1143.23	0.02331
1143.29	0.01427	1143.3	0.09261	1143.3	0.01564
1143.36	0.01127	1143.36	0.1046	1143.36	0.01457
1143.42	0.00797	1143.43	0.10609	1143.42	0.01011
1143.49	0.01618	1143.49	0.08543	1143.49	0.00877
1143.55	0.01514	1143.56	0.04937	1143.55	0.01827
1143.62	0.01145	1143.62	0.07777	1143.62	0.01854
1143.68	0.01231	1143.69	0.0836	1143.68	0.0112
1143.74	0.0092	1143.75	0.10309	1143.74	0.01557
1143.81	0.01211	1143.81	0.09784	1143.81	0.01852
1143.87	0.00805	1143.88	0.13585	1143.87	0.01018
1143.94	0.01587	1143.94	0.06255	1143.94	0.01347
1144	0.0109	1144.01	0.07267	1144	0.01605
1144.06	0.0197	1144.07	0.09737	1144.07	0.0053
1144.13	0.01326	1144.13	0.10128	1144.13	0.01378
1144.19	0.01751	1144.2	0.11211	1144.19	0.02959
1144.26	0.01275	1144.26	0.08311	1144.26	0.01897
1144.32	0.00857	1144.33	0.08471	1144.32	0.01972
1144.38	0.01306	1144.39	0.08783	1144.39	0.01332
1144.45	0.01381	1144.45	0.08411	1144.45	0.00811
1144.51	0.01852	1144.52	0.08465	1144.51	0.01897
1144.58	0.00796	1144.58	0.05951	1144.58	0.01875
1144.64	0.01151	1144.65	0.0373	1144.64	0.01137
1144.71	0.0137	1144.71	0.11832	1144.71	0.01989
1144.77	0.01569	1144.78	0.05474	1144.77	0.01896
1144.83	0.01733	1144.84	0.08014	1144.84	0.01662
1144.9	0.0129	1144.9	0.11717	1144.9	0.01734
1144.96	0.01311	1144.97	0.09696	1144.96	0.02378
1145.03	0.01087	1145.03	0.08643	1145.03	0.01739
1145.09	0.01518	1145.1	0.0829	1145.09	0.01085
1145.15	0.01284	1145.16	0.08322	1145.16	0.01676
1145.22	0.01378	1145.23	0.06691	1145.22	0.01207
1145.28	0.01301	1145.29	0.08427	1145.29	0.01774
1145.35	0.01385	1145.35	0.07867	1145.35	0.01324
1145.41	0.0169	1145.42	0.07238	1145.41	0.01301
1145.48	0.01948	1145.48	0.11514	1145.48	0.0195
1145.54	0.01199	1145.55	0.09673	1145.54	0.02018
1145.6	0.01622	1145.61	0.06252	1145.61	0.00999
1145.67	0.0166	1145.68	0.09083	1145.67	0.01431
1145.73	0.01587	1145.74	0.1223	1145.74	0.02048
1145.8	0.01729	1145.8	0.09877	1145.8	0.01863
1145.86	0.01441	1145.87	0.09532	1145.86	0.01086
1145.93	0.01303	1145.93	0.12509	1145.93	0.02288
1145.99	0.01132	1146	0.10639	1145.99	0.01998
1146.06	0.01001	1146.06	0.1051	1146.06	0.02031
1146.12	0.01205	1146.13	0.10461	1146.12	0.01859
1146.18	0.01564	1146.19	0.05154	1146.19	0.01031
1146.25	0.00965	1146.25	0.1391	1146.25	0.00567
1146.31	0.01234	1146.32	0.10902	1146.31	0.01409
1146.38	0.01199	1146.38	0.0547	1146.38	0.012
1146.44	0.01424	1146.45	0.07498	1146.44	0.01679
1146.51	0.01181	1146.51	0.08236	1146.51	0.01362
1146.57	0.01427	1146.58	0.08911	1146.57	0.01451
1146.63	0.01744	1146.64	0.0645	1146.64	0.01411
1146.7	0.01434	1146.7	0.08555	1146.7	0.018
1146.76	0.00677	1146.77	0.06996	1146.77	0.02046
1146.83	0.01979	1146.83	0.0833	1146.83	0.01722
1146.89	0.01005	1146.9	0.09537	1146.89	0.0204
1146.96	0.01488	1146.96	0.08373	1146.96	0.02328
1147.02	0.00724	1147.03	0.05247	1147.02	0.01632
1147.09	0.01285	1147.09	0.06804	1147.09	0.01742
1147.15	0.01387	1147.16	0.133	1147.15	0.01514
1147.21	0.01316	1147.22	0.05069	1147.22	0.01536
1147.28	0.01325	1147.28	0.05647	1147.28	0.01204
1147.34	0.01582	1147.35	0.09697	1147.35	0.01817
1147.41	0.01684	1147.41	0.10897	1147.41	0.01623
1147.47	0.01648	1147.48	0.10768	1147.47	0.01596
1147.54	0.01541	1147.54	0.09014	1147.54	0.01486
1147.6	0.01275	1147.61	0.10861	1147.6	0.01412
1147.67	0.01367	1147.67	0.13346	1147.67	0.01582
1147.73	0.01688	1147.74	0.07013	1147.73	0.02137
1147.8	0.01513	1147.8	0.08698	1147.8	0.01457
1147.86	0.01668	1147.87	0.11312	1147.86	0.01427
1147.92	0.01829	1147.93	0.07955	1147.93	0.02069
1147.99	0.01801	1147.99	0.06929	1147.99	0.01172
1148.05	0.00757	1148.06	0.07029	1148.05	0.02028
1148.12	0.01409	1148.12	0.07279	1148.12	0.02122
1148.18	0.01207	1148.19	0.06092	1148.18	0.0125
1148.25	0.01568	1148.25	0.04955	1148.25	0.01862
1148.31	0.00797	1148.32	0.11491	1148.31	0.00641
1148.38	0.01948	1148.38	0.10469	1148.38	0.01788
1148.44	0.01725	1148.45	0.0455	1148.44	0.01534
1148.51	0.01469	1148.51	0.06989	1148.51	0.02058
1148.57	0.01311	1148.58	0.10563	1148.57	0.01747
1148.63	0.01335	1148.64	0.07548	1148.64	0.01917
1148.7	0.01164	1148.71	0.06711	1148.7	0.01681
1148.76	0.01234	1148.77	0.08672	1148.77	0.0203
1148.83	0.00913	1148.83	0.0792	1148.83	0.01657
1148.89	0.01146	1148.9	0.10168	1148.9	0.01069
1148.96	0.01988	1148.96	0.05957	1148.96	0.01169
1149.02	0.01109	1149.03	0.06132	1149.02	0.01688
1149.09	0.0132	1149.09	0.08983	1149.09	0.01975
1149.15	0.01688	1149.16	0.09997	1149.15	0.01572
1149.22	0.01146	1149.22	0.07351	1149.22	0.01514
1149.28	0.01875	1149.29	0.07855	1149.28	0.0202
1149.35	0.01196	1149.35	0.09163	1149.35	0.01784
1149.41	0.01672	1149.42	0.06901	1149.41	0.01644
1149.48	0.01316	1149.48	0.09849	1149.48	0.02051
1149.54	0.01412	1149.55	0.08088	1149.54	0.01245
1149.6	0.0176	1149.61	0.10568	1149.61	0.02067
1149.67	0.01469	1149.68	0.05586	1149.67	0.019
1149.73	0.0093	1149.74	0.09904	1149.74	0.01059
1149.8	0.01284	1149.81	0.09325	1149.8	0.01551
1149.86	0.0128	1149.87	0.09738	1149.87	0.01182
1149.93	0.01284	1149.93	0.05805	1149.93	0.0187
1149.99	0.01646	1150	0.08897	1150	0.0112
1150.06	0.01397	1150.06	0.11723	1150.06	0.00859
1150.12	0.01719	1150.13	0.08747	1150.12	0.01948
1150.19	0.01199	1150.19	0.08953	1150.19	0.01284
1150.25	0.01044	1150.26	0.08649	1150.25	0.02195
1150.32	0.01357	1150.32	0.10233	1150.32	0.01615
1150.38	0.01908	1150.39	0.06397	1150.38	0.01231
1150.45	0.01518	1150.45	0.10367	1150.45	0.01694
1150.51	0.01293	1150.52	0.07171	1150.51	0.01041
1150.58	0.00875	1150.58	0.09829	1150.58	0.01349
1150.64	0.00844	1150.65	0.09181	1150.64	0.01596
1150.71	0.01253	1150.71	0.08198	1150.71	0.01384
1150.77	0.00901	1150.78	0.1004	1150.77	0.01531
1150.84	0.01108	1150.84	0.11308	1150.84	0.02342
1150.9	0.015	1150.91	0.10378	1150.9	0.0155
1150.97	0.01552	1150.97	0.0528	1150.97	0.02238
1151.03	0.00947	1151.04	0.09907	1151.03	0.01295
1151.1	0.01494	1151.1	0.07744	1151.1	0.01964
1151.16	0.01114	1151.17	0.1157	1151.16	0.01249
1151.23	0.01245	1151.23	0.08208	1151.23	0.0206
1151.29	0.02243	1151.3	0.08809	1151.29	0.01355
1151.36	0.01485	1151.36	0.07448	1151.36	0.0204
1151.42	0.01824	1151.43	0.07187	1151.42	0.01413
1151.49	0.01053	1151.49	0.05881	1151.49	0.01897
1151.55	0.0204	1151.56	0.13101	1151.55	0.01684
1151.62	0.01889	1151.62	0.10002	1151.62	0.01634
1151.68	0.01806	1151.69	0.07714	1151.68	0.01911
1151.75	0.0127	1151.75	0.0967	1151.75	0.02133
1151.81	0.01564	1151.82	0.07892	1151.81	0.01691
1151.88	0.01389	1151.88	0.10306	1151.88	0.01239
1151.94	0.01354	1151.95	0.10074	1151.94	0.01655
1152.01	0.01514	1152.01	0.06485	1152.01	0.0162
1152.07	0.00989	1152.08	0.04179	1152.07	0.00902
1152.14	0.01908	1152.14	0.07346	1152.14	0.01179
1152.2	0.01476	1152.21	0.083	1152.2	0.0152
1152.27	0.01816	1152.27	0.06699	1152.27	0.0197
1152.33	0.01972	1152.34	0.06301	1152.33	0.01355
1152.4	0.01287	1152.4	0.07257	1152.4	0.01601
1152.46	0.00734	1152.47	0.09412	1152.46	0.02132
1152.53	0.01617	1152.53	0.12185	1152.53	0.02052
1152.59	0.0154	1152.6	0.0863	1152.59	0.01308
1152.66	0.01581	1152.66	0.10619	1152.66	0.02081
1152.72	0.01886	1152.73	0.06226	1152.72	0.01606
1152.79	0.01773	1152.79	0.0482	1152.79	0.01815
1152.85	0.01916	1152.86	0.07404	1152.85	0.0211
1152.92	0.01581	1152.92	0.07496	1152.92	0.01445
1152.98	0.01659	1152.99	0.09926	1152.98	0.01469
1153.05	0.01483	1153.05	0.10336	1153.05	0.01503
1153.11	0.00612	1153.12	0.11653	1153.11	0.01626
1153.18	0.01804	1153.18	0.1495	1153.18	0.01757
1153.24	0.01541	1153.25	0.07947	1153.24	0.01236
1153.31	0.02089	1153.31	0.06808	1153.31	0.01337
1153.37	0.01693	1153.38	0.03653	1153.37	0.01708
1153.44	0.01734	1153.44	0.08996	1153.44	0.01461
1153.5	0.0128	1153.51	0.09118	1153.5	0.01465
1153.57	0.00996	1153.57	0.10433	1153.57	0.01309
1153.63	0.00897	1153.64	0.10034	1153.63	0.00808
1153.7	0.01525	1153.7	0.07535	1153.7	0.01497
1153.76	0.0117	1153.77	0.11139	1153.77	0.01636
1153.83	0.00961	1153.83	0.09854	1153.83	0.01236
1153.89	0.01367	1153.9	0.10614	1153.9	0.01377
1153.96	0.01268	1153.97	0.06416	1153.96	0.01509
1154.02	0.01095	1154.03	0.04575	1154.03	0.00665
1154.09	0.01033	1154.1	0.07508	1154.09	0.01473
1154.16	0.00904	1154.16	0.06909	1154.16	0.01812
1154.22	0.01373	1154.23	0.10064	1154.22	0.01834
1154.29	0.01368	1154.29	0.07021	1154.29	0.01054
1154.35	0.01422	1154.36	0.07639	1154.35	0.01284
1154.42	0.01112	1154.42	0.08075	1154.42	0.01399
1154.48	0.01425	1154.49	0.07331	1154.48	0.01673
1154.55	0.01163	1154.55	0.07493	1154.55	0.01502
1154.61	0.01019	1154.62	0.07243	1154.61	0.01708
1154.68	0.02022	1154.68	0.11638	1154.68	0.01741
1154.74	0.01309	1154.75	0.10179	1154.74	0.01929
1154.81	0.01117	1154.81	0.08977	1154.81	0.01758
1154.87	0.01266	1154.88	0.10889	1154.88	0.02182
1154.94	0.01366	1154.94	0.08194	1154.94	0.01887
1155	0.01325	1155.01	0.1094	1155.01	0.01505
1155.07	0.011	1155.08	0.10823	1155.07	0.00937
1155.13	0.02328	1155.14	0.10027	1155.14	0.01318
1155.2	0.01624	1155.21	0.12199	1155.2	0.0136
1155.27	0.01416	1155.27	0.09371	1155.27	0.0133
1155.33	0.01625	1155.34	0.1128	1155.33	0.02006
1155.4	0.01457	1155.4	0.07351	1155.4	0.02282
1155.46	0.0137	1155.47	0.10098	1155.46	0.02066
1155.53	0.01273	1155.53	0.0839	1155.53	0.01232
1155.59	0.00781	1155.6	0.09022	1155.59	0.01845
1155.66	0.00958	1155.66	0.08926	1155.66	0.02294
1155.72	0.01256	1155.73	0.03972	1155.73	0.02275
1155.79	0.01429	1155.79	0.0407	1155.79	0.01531
1155.85	0.01061	1155.86	0.09392	1155.86	0.01947
1155.92	0.0104	1155.93	0.04928	1155.92	0.01419
1155.99	0.01001	1155.99	0.06239	1155.99	0.01214
1156.05	0.01475	1156.06	0.09568	1156.05	0.02014
1156.12	0.01444	1156.12	0.06785	1156.12	0.02018
1156.18	0.00803	1156.19	0.09876	1156.18	0.01478
1156.25	0.01623	1156.25	0.03905	1156.25	0.02297
1156.31	0.01236	1156.32	0.08275	1156.31	0.01317
1156.38	0.00928	1156.38	0.07114	1156.38	0.01355
1156.44	0.01386	1156.45	0.07311	1156.45	0.00782
1156.51	0.01526	1156.52	0.06887	1156.51	0.01546
1156.57	0.00964	1156.58	0.0566	1156.58	0.01229
1156.64	0.01275	1156.65	0.06858	1156.64	0.01354
1156.71	0.02159	1156.71	0.09982	1156.71	0.01459
1156.77	0.01023	1156.78	0.05614	1156.77	0.01986
1156.84	0.00729	1156.84	0.06655	1156.84	0.01417
1156.9	0.01729	1156.91	0.07549	1156.9	0.01405
1156.97	0.01415	1156.97	0.11054	1156.97	0.01447
1157.03	0.01487	1157.04	0.08442	1157.04	0.01186
1157.1	0.00705	1157.11	0.08161	1157.1	0.0149
1157.16	0.0135	1157.17	0.10138	1157.17	0.01678
1157.23	0.01183	1157.24	0.0688	1157.23	0.01737
1157.3	0.01356	1157.3	0.13368	1157.3	0.0248
1157.36	0.00677	1157.37	0.05529	1157.36	0.01725
1157.43	0.01463	1157.43	0.07644	1157.43	0.02421
1157.49	0.01051	1157.5	0.07246	1157.49	0.019
1157.56	0.01225	1157.56	0.04163	1157.56	0.02035
1157.62	0.0126	1157.63	0.09332	1157.63	0.01898
1157.69	0.00756	1157.7	0.07025	1157.69	0.01733
1157.76	0.01437	1157.76	0.15946	1157.76	0.00774
1157.82	0.01318	1157.83	0.06378	1157.82	0.01491
1157.89	0.01619	1157.89	0.14323	1157.89	0.01398
1157.95	0.01292	1157.96	0.08128	1157.95	0.01203
1158.02	0.01427	1158.02	0.09979	1158.02	0.01537
1158.08	0.01533	1158.09	0.09064	1158.09	0.01443
1158.15	0.00895	1158.16	0.06907	1158.15	0.01461
1158.22	0.01253	1158.22	0.08402	1158.22	0.0142
1158.28	0.01744	1158.29	0.06818	1158.28	0.01348
1158.35	0.01179	1158.35	0.11201	1158.35	0.02013
1158.41	0.0141	1158.42	0.07347	1158.41	0.01987
1158.48	0.01517	1158.48	0.1012	1158.48	0.01562
1158.54	0.01439	1158.55	0.08093	1158.55	0.01337
1158.61	0.01294	1158.62	0.08692	1158.61	0.01651
1158.68	0.01693	1158.68	0.05615	1158.68	0.0142
1158.74	0.01517	1158.75	0.08927	1158.74	0.01254
1158.81	0.00909	1158.81	0.03059	1158.81	0.01736
1158.87	0.0161	1158.88	0.05964	1158.87	0.01658
1158.94	0.01068	1158.94	0.1049	1158.94	0.01796
1159	0.01836	1159.01	0.06134	1159.01	0.01255
1159.07	0.01056	1159.08	0.06028	1159.07	0.01145
1159.14	0.01548	1159.14	0.09867	1159.14	0.01639
1159.2	0.01692	1159.21	0.05211	1159.2	0.01694
1159.27	0.0124	1159.27	0.09076	1159.27	0.01913
1159.33	0.01109	1159.34	0.13572	1159.34	0.01902
1159.4	0.0081	1159.41	0.07854	1159.4	0.02028
1159.47	0.01533	1159.47	0.1123	1159.47	0.01633
1159.53	0.01047	1159.54	0.07264	1159.53	0.01162
1159.6	0.01887	1159.6	0.06113	1159.6	0.0158
1159.66	0.01525	1159.67	0.03358	1159.66	0.01553
1159.73	0.0138	1159.73	0.08423	1159.73	0.02025
1159.79	0.01519	1159.8	0.09003	1159.8	0.01556
1159.86	0.01479	1159.87	0.05461	1159.86	0.0172
1159.93	0.0129	1159.93	0.09589	1159.93	0.01521
1159.99	0.01449	1160	0.08613	1159.99	0.01399
1160.06	0.01285	1160.06	0.07347	1160.06	0.01088
1160.12	0.01764	1160.13	0.10633	1160.13	0.01596
1160.19	0.0174	1160.2	0.0761	1160.19	0.01518
1160.26	0.01378	1160.26	0.07108	1160.26	0.02227
1160.32	0.01702	1160.33	0.09011	1160.32	0.01941
1160.39	0.01426	1160.39	0.07035	1160.39	0.01527
1160.45	0.01536	1160.46	0.09219	1160.46	0.02005
1160.52	0.01313	1160.53	0.0961	1160.52	0.0244
1160.59	0.00971	1160.59	0.08374	1160.59	0.01586
1160.65	0.01961	1160.66	0.06595	1160.65	0.01125
1160.72	0.01614	1160.72	0.06749	1160.72	0.01969
1160.78	0.01522	1160.79	0.06276	1160.79	0.01588
1160.85	0.01871	1160.86	0.0825	1160.85	0.01408
1160.92	0.01143	1160.92	0.08384	1160.92	0.0196
1160.98	0.02045	1160.99	0.1029	1160.98	0.01705
1161.05	0.01001	1161.05	0.09154	1161.05	0.0188
1161.11	0.01116	1161.12	0.13845	1161.12	0.00849
1161.18	0.01664	1161.19	0.06928	1161.18	0.01094
1161.25	0.01109	1161.25	0.09371	1161.25	0.01862
1161.31	0.01408	1161.32	0.07355	1161.31	0.01708
1161.38	0.01429	1161.38	0.07048	1161.38	0.01329
1161.44	0.00957	1161.45	0.08594	1161.45	0.02092
1161.51	0.01465	1161.52	0.07519	1161.51	0.01943
1161.58	0.01565	1161.58	0.05394	1161.58	0.01582
1161.64	0.01236	1161.65	0.12658	1161.64	0.02007
1161.71	0.01542	1161.71	0.06029	1161.71	0.01564
1161.77	0.01276	1161.78	0.10621	1161.78	0.0122
1161.84	0.01808	1161.85	0.09977	1161.84	0.01653
1161.91	0.01818	1161.91	0.12422	1161.91	0.00998
1161.97	0.01265	1161.98	0.06846	1161.98	0.01346
1162.04	0.00641	1162.05	0.10175	1162.04	0.01433
1162.11	0.01766	1162.11	0.09334	1162.11	0.01188
1162.17	0.01237	1162.18	0.07387	1162.17	0.01439
1162.24	0.01323	1162.24	0.0791	1162.24	0.02607
1162.3	0.01085	1162.31	0.0673	1162.31	0.01824
1162.37	0.01459	1162.38	0.07255	1162.37	0.01678
1162.44	0.01404	1162.44	0.07034	1162.44	0.01992
1162.5	0.00653	1162.51	0.07294	1162.5	0.01639
1162.57	0.01754	1162.58	0.11773	1162.57	0.00958
1162.64	0.0166	1162.64	0.09887	1162.64	0.01411
1162.7	0.0112	1162.71	0.06086	1162.7	0.02216
1162.77	0.01042	1162.77	0.09718	1162.77	0.01609
1162.83	0.01911	1162.84	0.11273	1162.84	0.01405
1162.9	0.01307	1162.91	0.0603	1162.9	0.01851
1162.97	0.01728	1162.97	0.08571	1162.97	0.01187
1163.03	0.01545	1163.04	0.08216	1163.03	0.01917
1163.1	0.01097	1163.1	0.06059	1163.1	0.01799
1163.17	0.01244	1163.17	0.07417	1163.17	0.01732
1163.23	0.00861	1163.24	0.1284	1163.23	0.01976
1163.3	0.00924	1163.3	0.0717	1163.3	0.00966
1163.36	0.01053	1163.37	0.06635	1163.37	0.01816
1163.43	0.01722	1163.44	0.06621	1163.43	0.01489
1163.5	0.0116	1163.5	0.08054	1163.5	0.01162
1163.56	0.01912	1163.57	0.03021	1163.56	0.02918
1163.63	0.01063	1163.64	0.08205	1163.63	0.01212
1163.7	0.01267	1163.7	0.10274	1163.7	0.02054
1163.76	0.01892	1163.77	0.08447	1163.76	0.01855
1163.83	0.0131	1163.83	0.123	1163.83	0.02317
1163.89	0.00794	1163.9	0.13609	1163.9	0.01026
1163.96	0.00965	1163.97	0.13853	1163.96	0.01449
1164.03	0.00958	1164.03	0.07869	1164.03	0.01389
1164.09	0.0061	1164.1	0.10288	1164.1	0.01396
1164.16	0.01668	1164.17	0.11888	1164.16	0.01638
1164.23	0.01427	1164.23	0.08912	1164.23	0.01859
1164.29	0.01213	1164.3	0.10084	1164.29	0.01068
1164.36	0.01242	1164.37	0.05785	1164.36	0.01807
1164.43	0.0155	1164.43	0.08627	1164.43	0.01441
1164.49	0.01568	1164.5	0.07407	1164.49	0.02528
1164.56	0.01259	1164.56	0.15935	1164.56	0.02305
1164.63	0.00816	1164.63	0.06583	1164.63	0.01231
1164.69	0.01259	1164.7	0.05736	1164.69	0.01351
1164.76	0.01846	1164.76	0.06721	1164.76	0.01956
1164.82	0.01847	1164.83	0.08121	1164.83	0.02119
1164.89	0.00855	1164.9	0.11144	1164.89	0.01692
1164.96	0.0143	1164.96	0.05788	1164.96	0.01192
1165.02	0.01201	1165.03	0.07444	1165.03	0.01626
1165.09	0.01063	1165.1	0.10812	1165.09	0.01837
1165.16	0.01004	1165.16	0.05859	1165.16	0.01332
1165.22	0.01869	1165.23	0.08671	1165.23	0.01879
1165.29	0.01197	1165.3	0.06261	1165.29	0.01662
1165.36	0.01438	1165.36	0.12921	1165.36	0.01458
1165.42	0.01222	1165.43	0.08247	1165.42	0.02048
1165.49	0.00921	1165.5	0.04935	1165.49	0.0184
1165.56	0.0113	1165.56	0.06389	1165.56	0.01892
1165.62	0.00926	1165.63	0.09952	1165.62	0.00946
1165.69	0.01389	1165.7	0.06997	1165.69	0.01029
1165.76	0.01711	1165.76	0.09313	1165.76	0.02368
1165.82	0.01226	1165.83	0.10554	1165.82	0.02189
1165.89	0.01186	1165.9	0.11972	1165.89	0.01561
1165.96	0.01436	1165.96	0.09765	1165.96	0.02075
1166.02	0.01169	1166.03	0.07223	1166.02	0.01918
1166.09	0.01024	1166.09	0.07493	1166.09	0.019
1166.16	0.01556	1166.16	0.07882	1166.16	0.01998
1166.22	0.02	1166.23	0.08755	1166.22	0.01594
1166.29	0.0084	1166.29	0.09996	1166.29	0.01877
1166.36	0.01551	1166.36	0.09853	1166.36	0.01851
1166.42	0.01715	1166.43	0.0579	1166.42	0.02345
1166.49	0.00943	1166.49	0.10421	1166.49	0.02153
1166.56	0.01852	1166.56	0.09017	1166.56	0.01968
1166.62	0.01248	1166.63	0.12382	1166.62	0.0117
1166.69	0.01257	1166.69	0.08147	1166.69	0.02671
1166.76	0.01439	1166.76	0.08047	1166.76	0.02313
1166.82	0.01165	1166.83	0.10161	1166.82	0.02438
1166.89	0.01383	1166.89	0.0513	1166.89	0.01791
1166.96	0.01388	1166.96	0.11873	1166.96	0.02163
1167.02	0.01268	1167.03	0.11645	1167.02	0.01966
1167.09	0.01758	1167.1	0.08835	1167.09	0.02164
1167.16	0.01003	1167.16	0.09563	1167.16	0.03574
1167.22	0.01333	1167.23	0.06892	1167.22	0.04046
1167.29	0.01704	1167.3	0.09325	1167.29	0.02378
1167.36	0.01894	1167.36	0.06002	1167.36	0.02897
1167.42	0.01639	1167.43	0.10962	1167.42	0.03825
1167.49	0.01293	1167.5	0.02451	1167.49	0.04491
1167.56	0.01818	1167.56	0.09194	1167.56	0.04695
1167.62	0.00455	1167.63	0.11237	1167.62	0.08647
1167.69	0.01753	1167.7	0.08511	1167.69	0.15554
1167.76	0.01997	1167.76	0.08665	1167.76	0.68176
1167.82	0.01403	1167.83	0.11053	1167.83	0.4261
1167.89	0.01092	1167.9	0.0581	1167.89	0.13039
1167.96	0.01537	1167.96	0.096	1167.96	0.07649
1168.02	0.01764	1168.03	0.07899	1168.03	0.07797
1168.09	0.01401	1168.1	0.61077	1168.09	0.17167
1168.16	0.01111	1168.16	0.32825	1168.16	1
1168.22	0.01554	1168.23	0.12461	1168.23	0.12389
1168.29	0.01714	1168.3	0.07954	1168.29	0.05732
1168.36	0.01424	1168.36	0.0955	1168.36	0.04963
1168.43	0.01136	1168.43	0.09657	1168.43	0.04695
1168.49	0.01081	1168.5	0.10384	1168.49	0.05533
1168.56	0.01031	1168.56	0.11733	1168.56	0.31834
1168.63	0.02153	1168.63	0.07621	1168.63	0.03065
1168.69	0.01808	1168.7	0.09596	1168.69	0.01912
1168.76	0.01366	1168.77	0.07968	1168.76	0.02135
1168.83	0.0149	1168.83	0.08135	1168.83	0.02921
1168.89	0.01605	1168.9	0.09312	1168.9	0.02632
1168.96	0.0163	1168.97	0.10616	1168.96	0.01603
1169.03	0.01305	1169.03	0.04978	1169.03	0.02153
1169.09	0.01522	1169.1	0.07985	1169.1	0.01823
1169.16	0.00443	1169.17	0.0681	1169.16	0.01164
1169.23	0.0164	1169.23	0.08073	1169.23	0.02107
1169.3	0.01215	1169.3	0.07588	1169.3	0.02253
1169.36	0.01601	1169.37	0.051	1169.36	0.02373
1169.43	0.00914	1169.44	0.11148	1169.43	0.01926
1169.5	0.01981	1169.5	0.111	1169.5	0.01234
1169.56	0.007	1169.57	0.06889	1169.57	0.02002
1169.63	0.01828	1169.64	0.04427	1169.63	0.01704
1169.7	0.01082	1169.7	0.05831	1169.7	0.01358
1169.76	0.017	1169.77	0.0762	1169.77	0.01489
1169.83	0.01619	1169.84	0.04806	1169.83	0.0172
1169.9	0.01084	1169.9	0.07375	1169.9	0.02051
1169.97	0.0091	1169.97	0.12113	1169.97	0.01435
1170.03	0.02239	1170.04	0.10343	1170.03	0.02146
1170.1	0.01224	1170.11	0.09056	1170.1	0.0247
1170.17	0.01635	1170.17	0.09842	1170.17	0.00859
1170.23	0.01452	1170.24	0.07667	1170.24	0.00996
[truncated: 2,325 more rows]

## Sheet: Figure 5a
Output power (W) at 293K	Absorbed pumped power (W)	Output power (W) at 308K	Absorbed pumped power (W)	Output power (W) at 323K	Absorbed pumped power (W)	Output power (W) at 338K	Absorbed pumped power (W)	Output power (W) without cooling
0	7.19303	0	6.82206	0	6.67159	0	5.40713	0
0.11	7.61559	0.113	7.21303	0.074	7.21303	0.116	5.62142	0.022
0.241	8.13583	0.234	7.61559	0.213	7.61559	0.264	6.01933	0.083
0.398	8.52526	0.355	8.13583	0.348	8.13583	0.411	6.45109	0.225
0.488	8.84697	0.513	8.52526	0.494	8.52526	0.577	6.83206	0.382
0.654	9.03322	0.589	8.84697	0.628	8.84697	0.736	7.21303	0.545
0.807	9.41419	0.747	9.03322	0.702	9.03322	0.816	7.61559	0.715
0.949	9.80363	0.897	9.41419	0.855	9.41419	0.949	8.13583	0.879
1.107	10.1338	1.046	9.80363	0.999	9.80363	1.091	8.52526	1.009
1.279	10.3624	1.215	10.1338	1.156	10.1338	1.234	8.84697	1.162
1.426	10.6841	1.374	10.3624	1.314	10.3624	1.382	9.03322	1.246
1.481	11.0735	1.503	10.6841	1.463	10.6841	1.534	9.41419	1.366
1.478	11.3952	1.552	11.0735	1.573	11.0735	1.645	9.80363	1.461
1.489	11.7762	1.554	11.3952	1.61	11.3952	1.674	10.1338	1.578
1.491	12.1572	1.555	11.7762	1.617	11.7762	1.688	10.3624	1.678
	12.4196	1.558	12.1572	1.624	12.1572	1.694	10.6841	1.856
			12.4196	1.62	12.4196	1.701	11.0735	1.925
							11.3952	2.038
							11.7762	2.113
							12.1572	2.176
							12.4196	2.203

## Sheet: Figure 5c
Temperature (K)	Output power (W)
495.06	0.489
490.1	0.465
485.17	0.455
480.18	0.406
475.2	0.371
470.23	0.251
467.88	0.158
465.11	0.056
460.6	0
